# Supplementary material for: InteracTor: Feature engineering and explainable AI for profiling protein structure-interaction-function relationships
Source: PLoS Comput Biol. 2025 Oct 13;21(10):e1013038. doi: 10.1371/journal.pcbi.1013038 (PMC12614802; doi:10.1371/journal.pcbi.1013038)
Supplement: S5 Table — (XLSX) [file pcbi.1013038.s007.xlsx]

## Sheet: MI Score
	MI score for protein family				MI score for Gene Ontology
	Features	MI score			Feature	MI-Score
1	Intramolecular hydrogen bonds	0.775382		1	Total surface tension	0.202257
2	Total surface tension	0.762528		2	London dispersion forces	0.165268
3	London dispersion forces	0.758337		3	Total hydrophobicity	0.145683
4	Repulsive interactions	0.721746		4	Accessible Surface Area	0.142145
5	Internal tension	0.708093		5	Dipeptide EL	0.127447
6	Accessible Surface Area	0.69424		6	Total vdW interactions	0.123392
7	Total hydrophobic contacts	0.658569		7	Dipeptide EG	0.112548
8	Dipeptide TG	0.56222		8	Dipeptide NL	0.111148
9	Internal hydrophobicity	0.560559		9	Dipeptide KT	0.109199
10	Dipeptide VN	0.556296		10	Dipeptide GN	0.104627
11	Total hydrophobicity	0.539138		11	Dipeptide AN	0.103151
12	Dipeptide GG	0.509024		12	Repulsive interactions	0.100395
13	Dipeptide GK	0.49802		13	Monopeptide R	0.0981628
14	Monopeptide W	0.49103		14	Dipeptide LL	0.0975662
15	Dipeptide LP	0.490845		15	Dipeptide RR	0.0968408
16	Dipeptide AF	0.485939		16	Dipeptide VD	0.0966088
17	Dipeptide SA	0.48471		17	Dipeptide YP	0.0950404
18	Monopeptide C	0.483056		18	Dipeptide YE	0.0945781
19	Dipeptide SG	0.477486		19	Dipeptide NA	0.0931902
20	Dipeptide DD	0.477255		20	Dipeptide AR	0.0917234
21	Dipeptide EG	0.470964		21	Dipeptide YR	0.0914002
22	Dipeptide GS	0.469149		22	Dipeptide SK	0.0909206
23	Dipeptide AI	0.460917		23	Dipeptide ER	0.0907267
24	Dipeptide PD	0.458844		24	Dipeptide YL	0.089509
25	Dipeptide GI	0.45761		25	Dipeptide VQ	0.0890588
26	Dipeptide VI	0.455899		26	Dipeptide GD	0.0877473
27	Dipeptide ND	0.454971		27	Dipeptide SL	0.0874033
28	Dipeptide KR	0.453475		28	Dipeptide RG	0.0872467
29	Dipeptide RR	0.451936		29	Monopeptide C	0.0859339
30	Dipeptide PG	0.451168		30	Dipeptide DN	0.0858868
31	Dipeptide GR	0.445658		31	Monopeptide L	0.0854312
32	Dipeptide IG	0.445232		32	Dipeptide AP	0.0848761
33	Dipeptide TA	0.443519		33	Dipeptide RV	0.0823891
34	Dipeptide VG	0.441788		34	Dipeptide IV	0.0820571
35	Dipeptide DV	0.439762		35	Tripeptide AAG	0.0818111
36	Dipeptide ID	0.43756		36	Dipeptide GF	0.0816984
37	Dipeptide KG	0.437263		37	Dipeptide KR	0.0816965
38	Dipeptide LI	0.436539		38	Tripeptide VDV	0.0810315
39	Dipeptide VA	0.435003		39	Dipeptide VL	0.0791208
40	Dipeptide GA	0.43417		40	Dipeptide RL	0.0790415
41	Dipeptide GV	0.433006		41	Tripeptide LTR	0.0787463
42	Dipeptide EL	0.423121		42	Monopeptide W	0.0786
43	Dipeptide AS	0.422474		43	Dipeptide EA	0.0780409
44	Dipeptide VP	0.42198		44	Dipeptide WA	0.077945
45	Dipeptide IV	0.419628		45	Dipeptide QS	0.0768939
46	Dipeptide NA	0.419203		46	Dipeptide AE	0.076824
47	Dipeptide AT	0.419181		47	Dipeptide GA	0.0766248
48	Dipeptide TV	0.417347		48	Dipeptide RA	0.0756951
49	Dipeptide FG	0.415964		49	Total hydrophobic contacts	0.0755086
50	Mean hydrophobicity	0.415321		50	Dipeptide EK	0.0742481
51	Dipeptide DG	0.414377		51	Tripeptide PYV	0.0742266
52	Dipeptide VD	0.414225		52	Dipeptide ST	0.0742069
53	Dipeptide QI	0.413878		53	Dipeptide AV	0.0741689
54	Dipeptide GE	0.413466		54	Dipeptide EF	0.0739332
55	Dipeptide DA	0.412032		55	Dipeptide DI	0.0730567
56	Dipeptide AN	0.411857		56	Dipeptide RE	0.0728752
57	Total vdW interactions	0.411751		57	Dipeptide AA	0.0728021
58	Dipeptide ST	0.411286		58	Tripeptide SDN	0.072504
59	Dipeptide VT	0.410834		59	Deformation effect	0.0724176
60	Dipeptide GP	0.410288		60	Dipeptide RN	0.07198
61	Dipeptide LT	0.410033		61	Dipeptide AS	0.0718591
62	Dipeptide VE	0.409865		62	Dipeptide AG	0.0717696
63	Dipeptide PE	0.409641		63	Dipeptide LP	0.0716619
64	Dipeptide FD	0.408671		64	Dipeptide IY	0.071449
65	Dipeptide EI	0.408567		65	Dipeptide SI	0.0714096
66	Dipeptide SD	0.408313		66	Aromatic	0.0713145
67	Dipeptide KA	0.406296		67	Dipeptide DG	0.0712744
68	Dipeptide IA	0.405591		68	Dipeptide AF	0.0709923
69	Dipeptide VV	0.405383		69	Tripeptide LAA	0.0706936
70	Dipeptide AV	0.40347		70	Dipeptide GI	0.0706109
71	Dipeptide PA	0.401895		71	Tripeptide UYQ	0.0706097
72	Dipeptide KT	0.40088		72	Dipeptide LH	0.0704768
73	Dipeptide IL	0.398647		73	Polar Uncharged	0.0703956
74	Dipeptide DP	0.397595		74	Dipeptide RS	0.0701268
75	Dipeptide EE	0.393916		75	Dipeptide GP	0.0701211
76	Dipeptide RA	0.3938		76	Dipeptide YI	0.0697726
77	Dipeptide TI	0.393685		77	Tripeptide AGI	0.06956
78	Dipeptide NV	0.391315		78	Dipeptide GK	0.0695017
79	Dipeptide LS	0.391051		79	Dipeptide PG	0.0693765
80	Dipeptide GN	0.390553		80	Dipeptide DQ	0.0691269
81	Dipeptide FA	0.389967		81	Dipeptide SR	0.0686528
82	Dipeptide GT	0.389807		82	Dipeptide LE	0.0683906
83	Dipeptide ED	0.389517		83	Dipeptide TI	0.0683281
84	Dipeptide AG	0.388443		84	Dipeptide VR	0.0681434
85	Dipeptide TL	0.388438		85	Dipeptide TD	0.0680893
86	Dipeptide VS	0.38681		86	Dipeptide ED	0.0680228
87	Dipeptide NR	0.385311		87	Volume	0.0678245
88	Dipeptide RI	0.385073		88	Tripeptide NIA	0.0677188
89	Dipeptide DN	0.384998		89	Total surface tension	0.0674949
90	Dipeptide TR	0.384088		90	Dipeptide GT	0.0668942
91	Dipeptide VR	0.383721		91	Dipeptide LY	0.0666647
92	Dipeptide DE	0.383354		92	Dipeptide EI	0.0664461
93	Dipeptide SV	0.38239		93	Dipeptide PA	0.0663306
94	Dipeptide GL	0.38107		94	Tripeptide ATV	0.0662971
95	Dipeptide EP	0.380843		95	Tripeptide RAE	0.0662625
96	Dipeptide PV	0.380634		96	Dipeptide KL	0.0662291
97	Dipeptide AY	0.380431		97	Intramolecular hydrogen bonds	0.0661492
98	Mass	0.380384		98	Tripeptide ORT	0.0660902
99	Dipeptide QV	0.380032		99	Dipeptide IR	0.0656073
100	Dipeptide SI	0.379059		100	Dipeptide GE	0.0654396
101	Dipeptide SS	0.377379		101	Dipeptide FR	0.065411
102	Dipeptide DS	0.377218		102	Tripeptide XCC	0.0651415
103	Volume	0.375714		103	Dipeptide FV	0.0650531
104	Dipeptide FV	0.375693		104	Tripeptide FTS	0.06504
105	Dipeptide TT	0.374514		105	Dipeptide QD	0.0647551
106	Dipeptide SL	0.373782		106	Dipeptide QG	0.0646264
107	Dipeptide LR	0.373604		107	Dipeptide HP	0.0646065
108	Dipeptide IS	0.372156		108	Tripeptide WEJ	0.0644387
109	Dipeptide AD	0.37173		109	Dipeptide IQ	0.0643038
110	Dipeptide QA	0.37173		110	Tripeptide VAE	0.0642288
111	Dipeptide LE	0.370457		111	Dipeptide FQ	0.0641148
112	Dipeptide IK	0.369579		112	Dipeptide ES	0.0640698
113	Dipeptide TD	0.36801		113	Dipeptide IE	0.063986
114	Dipeptide AR	0.366995		114	Dipeptide RK	0.0638542
115	Dipeptide NG	0.365383		115	Tripeptide NGK	0.06369
116	Dipeptide RV	0.365238		116	Tripeptide LIB	0.0636599
117	Dipeptide YL	0.365159		117	Dipeptide GQ	0.0633049
118	Dipeptide QL	0.365071		118	Mass	0.0632986
119	Dipeptide IP	0.363717		119	Tripeptide CTD	0.0632519
120	Dipeptide LL	0.363049		120	Tripeptide ALK	0.0631398
121	Dipeptide LD	0.362727		121	Dipeptide VV	0.0630872
122	Dipeptide IN	0.361628		122	Tripeptide NSK	0.0630798
123	Dipeptide AL	0.361488		123	Dipeptide IS	0.0630429
124	Dipeptide LK	0.360146		124	Tripeptide MOK	0.0630168
125	Dipeptide LF	0.360056		125	Dipeptide EV	0.0627404
126	Dipeptide DI	0.35996		126	Dipeptide LS	0.0625193
127	Dipeptide DQ	0.357642		127	Tripeptide MQC	0.0625112
128	Dipeptide GF	0.357453		128	Dipeptide VH	0.0623501
129	Dipeptide IT	0.357259		129	Tripeptide RSQ	0.0621652
130	Dipeptide GQ	0.356956		130	Dipeptide VT	0.062088
131	Dipeptide AE	0.356316		131	Dipeptide IM	0.061986
132	Dipeptide VL	0.354949		132	Dipeptide LK	0.0619251
133	Dipeptide VQ	0.354607		133	Dipeptide GG	0.0613301
134	Dipeptide GD	0.354411		134	Tripeptide JEX	0.0612689
135	Dipeptide PR	0.354343		135	Tripeptide VTG	0.0611005
136	Dipeptide EV	0.352256		136	Dipeptide QK	0.060923
137	Dipeptide SF	0.351692		137	Dipeptide GS	0.0606029
138	Dipeptide RF	0.350934		138	Tripeptide LAG	0.0605843
139	Dipeptide AQ	0.349961		139	Dipeptide FG	0.060528
140	Dipeptide AK	0.3499		140	Tripeptide QIL	0.0603964
141	Dipeptide HL	0.349352		141	Mean hydrophobicity	0.0603259
142	Dipeptide TS	0.349202		142	Dipeptide PQ	0.0602319
143	Dipeptide PI	0.347977		143	Tripeptide AGA	0.0602305
144	Dipeptide KV	0.346632		144	Tripeptide MWO	0.060068
145	Nonpolar Aliphatic	0.34651		145	Tripeptide YVE	0.0600544
146	Dipeptide LQ	0.345493		146	Dipeptide YA	0.0597244
147	Dipeptide YE	0.344604		147	Dipeptide AW	0.0594458
148	Dipeptide RE	0.344489		148	Tripeptide YIA	0.0593723
149	Dipeptide LV	0.343707		149	Dipeptide DE	0.0593009
150	Dipeptide ER	0.342966		150	Tripeptide RSA	0.0591686
151	Dipeptide DR	0.34279		151	Tripeptide GYA	0.0586297
152	Dipeptide NE	0.342538		152	Dipeptide SA	0.0586031
153	Dipeptide VF	0.340402		153	Tripeptide VOK	0.0585782
154	Dipeptide TP	0.338706		154	Tripeptide RTV	0.0585195
155	Dipeptide EA	0.337224		155	Tripeptide ZKF	0.0584154
156	Dipeptide GW	0.336158		156	Dipeptide EQ	0.0583764
157	Deformation effect	0.335549		157	Dipeptide VG	0.0582411
158	Dipeptide NI	0.334959		158	Dipeptide SD	0.0582255
159	Dipeptide FL	0.334013		159	Dipeptide PR	0.0582102
160	Dipeptide FS	0.333975		160	Dipeptide LI	0.0581971
161	Dipeptide NL	0.333966		161	Tripeptide KQP	0.0581202
162	Dipeptide PL	0.333109		162	Tripeptide VTA	0.0580835
163	Dipeptide KD	0.332619		163	Dipeptide NP	0.0580092
164	Dipeptide TQ	0.332468		164	Dipeptide NH	0.0579999
165	Dipeptide FE	0.331677		165	Tripeptide UUQ	0.0579573
166	Dipeptide GY	0.331531		166	Tripeptide PAG	0.0579262
167	Dipeptide LN	0.329454		167	Dipeptide AQ	0.0579079
168	Dipeptide IR	0.329414		168	Dipeptide EE	0.0577718
169	Dipeptide RG	0.328933		169	Dipeptide QV	0.0577236
170	Dipeptide RK	0.325779		170	Dipeptide HK	0.0577049
171	Dipeptide KP	0.32524		171	Tripeptide FMS	0.057677
172	Dipeptide DF	0.325045		172	Tripeptide LLE	0.0576399
173	Dipeptide LG	0.324822		173	Dipeptide TA	0.0574559
174	Dipeptide AP	0.324186		174	Dipeptide FY	0.0574517
175	Dipeptide YP	0.324172		175	Tripeptide SGE	0.0574471
176	Dipeptide DT	0.324028		176	Dipeptide II	0.0574249
177	Dipeptide RD	0.322855		177	Dipeptide IL	0.0573237
178	Dipeptide TE	0.322761		178	Dipeptide WL	0.0571573
179	Dipeptide EQ	0.322038		179	Dipeptide DD	0.0569684
180	Dipeptide SR	0.321833		180	Dipeptide DM	0.0567666
181	Dipeptide SH	0.321385		181	Dipeptide LR	0.05664
182	Dipeptide DL	0.321122		182	Tripeptide GCC	0.0564556
183	Dipeptide CL	0.319034		183	Dipeptide YG	0.0564555
184	Dipeptide ET	0.318465		184	Dipeptide IG	0.0563768
185	Dipeptide FT	0.318084		185	Dipeptide KG	0.0563632
186	Dipeptide RL	0.317548		186	Tripeptide HIV	0.0562964
187	Dipeptide SE	0.316977		187	Tripeptide BER	0.0562886
188	Dipeptide SP	0.316026		188	Monopeptide M	0.0562121
189	Dipeptide KS	0.315935		189	Dipeptide SP	0.0561593
190	Dipeptide RP	0.31576		190	Dipeptide QT	0.056157
191	Dipeptide YT	0.315166		191	Tripeptide GVX	0.056126
192	Dipeptide PS	0.315112		192	Dipeptide ND	0.0561152
193	Monopeptide G	0.314638		193	Tripeptide YFA	0.0560541
194	Dipeptide YA	0.314528		194	Tripeptide PAN	0.0560454
195	Tripeptide GIG	0.314309		195	Tripeptide DSG	0.0558824
196	Dipeptide TK	0.312232		196	Dipeptide WD	0.0558493
197	Negatively Charged	0.309355		197	Dipeptide VF	0.0558365
198	Dipeptide PT	0.308757		198	Tripeptide OHZ	0.0555854
199	Dipeptide NP	0.308436		199	Tripeptide RTL	0.0555188
200	Dipeptide YV	0.308324		200	Dipeptide GL	0.0554858
201	Dipeptide SN	0.30778		201	Dipeptide AH	0.0554419
202	Dipeptide QG	0.307162		202	Tripeptide LWO	0.0554306
203	Dipeptide QR	0.307041		203	Positively Charged	0.0554193
204	Monopeptide P	0.306614		204	Dipeptide NN	0.0554165
205	Dipeptide RY	0.305303		205	Tripeptide VDG	0.0554005
206	Dipeptide LA	0.305108		206	Tripeptide WDZ	0.055381
207	Dipeptide RS	0.302604		207	Dipeptide LV	0.0552242
208	Dipeptide WL	0.30206		208	Tripeptide OIW	0.0550687
209	Dipeptide IE	0.3002		209	Tripeptide YVM	0.0550332
210	Dipeptide VK	0.299671		210	Tripeptide GGL	0.0549505
211	Dipeptide AA	0.299349		211	Tripeptide ALV	0.0547979
212	Dipeptide LH	0.298344		212	Tripeptide LLA	0.0547786
213	Dipeptide FP	0.298268		213	Dipeptide LQ	0.054739
214	Dipeptide EF	0.297826		214	Dipeptide PV	0.0546404
215	Dipeptide KI	0.29707		215	Tripeptide NYY	0.0545413
216	Dipeptide YG	0.296794		216	Tripeptide CEG	0.0544313
217	Dipeptide PN	0.295106		217	Tripeptide TGG	0.0544193
218	Dipeptide PY	0.294532		218	Tripeptide ATS	0.0544078
219	Dipeptide LY	0.294366		219	Nonpolar Aliphatic	0.0543876
220	Dipeptide PF	0.294178		220	Tripeptide LAT	0.0541295
221	Dipeptide WG	0.292908		221	Tripeptide AIU	0.0541185
222	Dipeptide LM	0.292356		222	Tripeptide GGV	0.0537998
223	Dipeptide SK	0.290549		223	Dipeptide VK	0.0537006
224	Monopeptide L	0.289559		224	Tripeptide ADF	0.0535878
225	Tripeptide AAA	0.286636		225	Tripeptide GBC	0.0534004
226	Dipeptide YD	0.28653		226	Tripeptide WKS	0.0533569
227	Dipeptide AM	0.286061		227	Tripeptide PBT	0.0532653
228	Dipeptide QP	0.285448		228	Dipeptide AI	0.0532568
229	Dipeptide KL	0.284029		229	Monopeptide T	0.0531212
230	Dipeptide IQ	0.283612		230	Dipeptide RF	0.0531059
231	Dipeptide ES	0.283046		231	Tripeptide EAD	0.0529138
232	Dipeptide SW	0.281557		232	Tripeptide IAF	0.0529052
233	Dipeptide HP	0.281186		233	Tripeptide GYK	0.0527714
234	Dipeptide GM	0.279874		234	Tripeptide VIH	0.0527656
235	Dipeptide NS	0.279203		235	Dipeptide LM	0.0527303
236	Dipeptide ML	0.278747		236	Tripeptide CIY	0.0524562
237	Dipeptide II	0.27852		237	Dipeptide SQ	0.0524103
238	Dipeptide RN	0.277958		238	Tripeptide SBQ	0.0523829
239	Dipeptide KK	0.277668		239	Tripeptide FEB	0.0523603
240	Dipeptide DY	0.27726		240	Dipeptide FI	0.0523261
241	Dipeptide QE	0.276723		241	Tripeptide BQM	0.052321
242	Dipeptide DK	0.276523		242	Tripeptide UPP	0.0523207
243	Dipeptide QT	0.276474		243	Tripeptide NSD	0.0520259
244	Dipeptide EN	0.276257		244	Tripeptide WIT	0.0520238
245	Dipeptide QK	0.27582		245	Tripeptide QLA	0.0519983
246	Dipeptide AH	0.275525		246	Tripeptide EEL	0.0519569
247	Dipeptide IF	0.275445		247	Dipeptide SE	0.0519497
248	Dipeptide HA	0.274859		248	Tripeptide TST	0.0519425
249	Dipeptide KY	0.274278		249	Dipeptide TY	0.0519192
250	Dipeptide FN	0.274049		250	Tripeptide YFD	0.0518167
251	Dipeptide KE	0.273808		251	Dipeptide HY	0.0518082
252	Positively Charged	0.273189		252	Tripeptide ARS	0.0518055
253	Dipeptide FR	0.272695		253	Tripeptide NVD	0.0517569
254	Dipeptide QF	0.272416		254	Tripeptide CFQ	0.0516948
255	Tripeptide LAG	0.27239		255	Tripeptide IGK	0.0516038
256	Dipeptide HV	0.272377		256	Monopeptide S	0.0513942
257	Dipeptide HR	0.272023		257	Dipeptide TT	0.0513469
258	Dipeptide MD	0.271212		258	Tripeptide GMN	0.0513053
259	Dipeptide NT	0.270605		259	Tripeptide GIG	0.0512543
260	Dipeptide YS	0.269293		260	Dipeptide ID	0.0512478
261	Dipeptide IH	0.269267		261	Tripeptide JBM	0.0511763
262	Dipeptide NN	0.2689		262	Dipeptide DW	0.0511514
263	Dipeptide PQ	0.268133		263	Tripeptide LDD	0.0510581
264	Dipeptide GH	0.267265		264	Tripeptide MHQ	0.0510567
265	Dipeptide HT	0.266509		265	Dipeptide LA	0.0510371
266	Dipeptide SY	0.266089		266	Tripeptide LUJ	0.0509877
267	Dipeptide EK	0.264881		267	Dipeptide HG	0.0509501
268	Dipeptide TF	0.264179		268	Tripeptide TNA	0.0506454
269	Dipeptide RM	0.261223		269	Dipeptide SG	0.0506182
270	Dipeptide HG	0.261047		270	Tripeptide LIF	0.0506052
271	Tripeptide ELA	0.25899		271	Tripeptide UJK	0.0504841
272	Dipeptide TN	0.257911		272	Tripeptide ITG	0.0504414
273	Tripeptide ITG	0.257659		273	Tripeptide QYW	0.0504408
274	Dipeptide HD	0.256957		274	Tripeptide AGK	0.0504342
275	Dipeptide QW	0.255537		275	Tripeptide JPL	0.0503116
276	Dipeptide MK	0.255486		276	Monopeptide N	0.0502634
277	Tripeptide LLD	0.254948		277	Tripeptide DSK	0.0502574
278	Dipeptide VM	0.254247		278	Dipeptide VE	0.0501893
279	Dipeptide FQ	0.252593		279	Tripeptide ZAT	0.0501859
280	Dipeptide MR	0.252133		280	Dipeptide FD	0.0501551
281	Dipeptide VY	0.252053		281	Tripeptide EYC	0.0501303
282	Dipeptide EW	0.251095		282	Dipeptide NY	0.0500461
283	Dipeptide RH	0.248555		283	Tripeptide SEB	0.0499863
284	Dipeptide SQ	0.248357		284	Dipeptide CE	0.0497525
285	Dipeptide CG	0.246825		285	Dipeptide MG	0.049721
286	Dipeptide KN	0.245421		286	Dipeptide NG	0.0496463
287	Dipeptide HF	0.245201		287	Tripeptide PDG	0.0496462
288	Aromatic	0.244783		288	Dipeptide BQ	0.0496324
289	Dipeptide PP	0.244171		289	Tripeptide NYI	0.0496065
290	Dipeptide MA	0.242916		290	Tripeptide YYL	0.0495231
291	Dipeptide CA	0.241945		291	Tripeptide FOR	0.0494163
292	Dipeptide KQ	0.24184		292	Dipeptide QW	0.0493607
293	Dipeptide MV	0.241747		293	Dipeptide RI	0.0493165
294	Dipeptide QD	0.241669		294	Tripeptide NJR	0.0492822
295	Dipeptide QS	0.240781		295	Tripeptide GGK	0.0492631
296	Dipeptide EH	0.240058		296	Tripeptide KMD	0.0491823
297	Dipeptide EY	0.239875		297	Tripeptide GLA	0.049068
298	Dipeptide IM	0.23967		298	Tripeptide YGV	0.0490424
299	Tripeptide AAV	0.238914		299	Tripeptide YQY	0.0490138
300	Dipeptide HI	0.238385		300	Tripeptide EAA	0.0490102
301	Monopeptide H	0.238312		301	Tripeptide ELE	0.0489865
302	Dipeptide MI	0.238135		302	Tripeptide PTI	0.0489848
303	Monopeptide A	0.238017		303	Tripeptide LSI	0.0489198
304	Monopeptide Y	0.237793		304	Tripeptide AJV	0.0489171
305	Dipeptide IY	0.236781		305	Tripeptide VQZ	0.0489005
306	Dipeptide QQ	0.236291		306	Dipeptide PD	0.0488696
307	Tripeptide GLV	0.236254		307	Tripeptide VEQ	0.0488255
308	Dipeptide MS	0.235689		308	Tripeptide BWZ	0.0488159
309	Dipeptide MT	0.235605		309	Tripeptide YGP	0.0487998
310	Dipeptide AC	0.234804		310	Tripeptide RXZ	0.0487741
311	Dipeptide RQ	0.234311		311	Tripeptide ILQ	0.0487419
312	Polar Uncharged	0.232402		312	Tripeptide JIZ	0.0486332
313	Dipeptide NY	0.231119		313	Dipeptide DS	0.0486222
314	Dipeptide QH	0.229834		314	Dipeptide GV	0.0485924
315	Tripeptide IAA	0.228202		315	Dipeptide TG	0.0484099
316	Dipeptide FK	0.228004		316	Tripeptide RLI	0.0483551
317	Tripeptide ELL	0.227181		317	Tripeptide ATQ	0.048338
318	Tripeptide GGP	0.224274		318	Tripeptide OUX	0.048216
319	Dipeptide MG	0.224251		319	Tripeptide GVP	0.0481287
320	Dipeptide MF	0.224005		320	Dipeptide KA	0.0480846
321	Dipeptide EM	0.223856		321	Dipeptide VS	0.047949
322	Dipeptide WT	0.22233		322	Tripeptide AKA	0.0478784
323	Dipeptide YN	0.221072		323	Dipeptide PE	0.0478592
324	Tripeptide VTG	0.22097		324	Tripeptide SBA	0.0478581
325	Dipeptide FI	0.220266		325	Tripeptide GIA	0.0478228
326	Dipeptide FF	0.21774		326	Dipeptide IF	0.0478203
327	Tripeptide LAA	0.217323		327	Dipeptide MA	0.047805
328	Tripeptide NAG	0.217039		328	Tripeptide FUA	0.0477188
329	Dipeptide AW	0.216137		329	Dipeptide KV	0.0476067
330	Tripeptide CLG	0.215636		330	Dipeptide TV	0.0475829
331	Dipeptide WD	0.214457		331	Dipeptide GH	0.0475789
332	Dipeptide TW	0.213488		332	Dipeptide TN	0.0475762
333	Dipeptide NK	0.212952		333	Dipeptide LN	0.047576
334	Dipeptide QM	0.212745		334	Dipeptide NK	0.0475278
335	Tripeptide ALA	0.210377		335	Tripeptide VQG	0.0475045
336	Dipeptide WV	0.209853		336	Tripeptide XJP	0.0474978
337	Dipeptide HC	0.209406		337	Dipeptide NQ	0.0474087
338	Dipeptide DM	0.209261		338	Dipeptide LW	0.0473797
339	Dipeptide PK	0.209049		339	Tripeptide JZY	0.0472781
340	Tripeptide LVA	0.208538		340	Tripeptide UXI	0.0472618
341	Tripeptide NNA	0.207592		341	Tripeptide QSL	0.0471982
342	Dipeptide PH	0.207396		342	Tripeptide RXS	0.0470691
343	Tripeptide TGA	0.206422		343	Tripeptide LBG	0.0470137
344	Dipeptide FY	0.205174		344	Tripeptide OLC	0.0469536
345	Tripeptide LAE	0.203963		345	Tripeptide VAJ	0.0469363
346	Dipeptide KF	0.203845		346	Dipeptide KS	0.0468196
347	Dipeptide DH	0.203463		347	Dipeptide WI	0.0468185
348	Dipeptide VW	0.203225		348	Tripeptide DGS	0.0466859
349	Dipeptide QN	0.202726		349	Tripeptide IVZ	0.0466835
350	Tripeptide LAR	0.201394		350	Dipeptide HR	0.046666
351	Tripeptide AAR	0.200347		351	Tripeptide GTS	0.0466625
352	Dipeptide YI	0.20032		352	Dipeptide PY	0.0465785
353	Tripeptide DGG	0.199957		353	Tripeptide ADV	0.0465697
354	Tripeptide AAL	0.199784		354	Tripeptide UXQ	0.046563
355	Dipeptide FC	0.199224		355	Tripeptide TJA	0.0465341
356	Dipeptide YR	0.19786		356	Dipeptide IA	0.0465014
357	Dipeptide YK	0.197793		357	Tripeptide UEM	0.0464977
358	Dipeptide WS	0.19767		358	Tripeptide NJU	0.046427
359	Dipeptide IC	0.197584		359	Monopeptide G	0.0464064
360	Monopeptide N	0.197545		360	Tripeptide CKU	0.0463811
361	Dipeptide YQ	0.196559		361	Tripeptide BUV	0.0463678
362	Dipeptide RW	0.195321		362	Dipeptide QI	0.0463391
363	Tripeptide VDG	0.194453		363	Dipeptide WV	0.046321
364	Tripeptide LRL	0.194264		364	Tripeptide NFJ	0.046281
365	Tripeptide LLG	0.193504		365	Tripeptide FTR	0.046278
366	Tripeptide LLR	0.193135		366	Tripeptide IAL	0.0462616
367	Dipeptide NQ	0.192466		367	Tripeptide PWH	0.0462302
368	Dipeptide NF	0.192152		368	Dipeptide PL	0.0462248
369	Dipeptide NH	0.190684		369	Tripeptide JKG	0.0461592
370	Tripeptide ALR	0.190455		370	Tripeptide IIN	0.0461318
371	Tripeptide DAA	0.189894		371	Tripeptide LVF	0.046126
372	Dipeptide KM	0.189648		372	Tripeptide CNX	0.0460633
373	Monopeptide D	0.188552		373	Tripeptide OUA	0.0460112
374	Tripeptide AVA	0.188192		374	Tripeptide KGI	0.0459518
375	Tripeptide LGV	0.188187		375	Dipeptide FN	0.0459151
376	Dipeptide SM	0.186874		376	Dipeptide RD	0.0458928
377	Tripeptide RAA	0.186579		377	Dipeptide QH	0.0458614
378	Tripeptide IGL	0.186089		378	Dipeptide FK	0.0457642
379	Tripeptide LTA	0.18565		379	Dipeptide ET	0.0457456
380	Tripeptide SLI	0.185354		380	Tripeptide VLD	0.0457328
381	Tripeptide LAS	0.185263		381	Dipeptide DH	0.0457305
382	Tripeptide GIP	0.184162		382	Tripeptide LAL	0.0457284
383	Tripeptide IGR	0.183433		383	Dipeptide FT	0.0457276
384	Dipeptide HH	0.182947		384	Dipeptide ML	0.0457259
385	Monopeptide V	0.18236		385	Dipeptide GM	0.0457183
386	Tripeptide EAA	0.182176		386	Dipeptide HA	0.0457064
387	Tripeptide LAL	0.181553		387	Dipeptide FF	0.0456914
388	Tripeptide AEL	0.181552		388	Tripeptide UEX	0.0456312
389	Dipeptide TC	0.181415		389	Tripeptide VLN	0.0456028
390	Tripeptide AGA	0.179526		390	Dipeptide VP	0.0455688
391	Tripeptide GGK	0.179398		391	Dipeptide IP	0.0455212
392	Tripeptide GAG	0.179287		392	Tripeptide VLA	0.0455117
393	Dipeptide NW	0.179236		393	Tripeptide SXZ	0.0454955
394	Monopeptide M	0.178982		394	Tripeptide PJQ	0.0454806
395	Dipeptide NM	0.175933		395	Tripeptide BMN	0.0454674
396	Dipeptide YF	0.175555		396	Tripeptide RFH	0.0453911
397	Tripeptide VAG	0.175229		397	Tripeptide MCQ	0.0453727
398	Tripeptide AEG	0.174997		398	Tripeptide TYT	0.0452351
399	Tripeptide NEP	0.173618		399	Tripeptide RNE	0.0452285
400	Tripeptide LLA	0.173158		400	Dipeptide HV	0.0451946
401	Tripeptide GTV	0.172618		401	Tripeptide KPF	0.0451861
402	Monopeptide R	0.172517		402	Tripeptide DWZ	0.0451284
403	Dipeptide WA	0.171944		403	Tripeptide JYR	0.0450986
404	Dipeptide WR	0.171825		404	Tripeptide NNB	0.0450802
405	Tripeptide AAG	0.170613		405	Tripeptide DLY	0.0450594
406	Tripeptide DVL	0.170493		406	Dipeptide QL	0.0450283
407	Tripeptide LDL	0.170426		407	Tripeptide EMG	0.0450005
408	Tripeptide VIA	0.170201		408	Tripeptide QXY	0.0449492
409	Monopeptide K	0.170066		409	Dipeptide KF	0.0448015
410	Tripeptide KAA	0.16857		410	Dipeptide FH	0.0447014
411	Tripeptide KAL	0.167538		411	Dipeptide PP	0.0446989
412	Tripeptide RRG	0.166495		412	Tripeptide ACI	0.0445898
413	Tripeptide AGI	0.166357		413	Tripeptide OBR	0.0445796
414	Dipeptide ME	0.165972		414	Tripeptide BIG	0.044578
415	Dipeptide CE	0.165837		415	Tripeptide HTY	0.0445665
416	Tripeptide ALE	0.165797		416	Tripeptide JIG	0.0445612
417	Dipeptide TY	0.165521		417	Dipeptide SY	0.0444836
418	Tripeptide ALL	0.165518		418	Tripeptide IJA	0.0444783
419	Dipeptide MP	0.165323		419	Tripeptide XEY	0.0444346
420	Tripeptide DDL	0.164452		420	Tripeptide VDC	0.0443988
421	Tripeptide LAT	0.163814		421	Tripeptide LIL	0.0443402
422	Tripeptide QAA	0.16362		422	Tripeptide QEP	0.0443305
423	Tripeptide EEV	0.163102		423	Tripeptide HZR	0.0443293
424	Tripeptide RAL	0.163026		424	Tripeptide TGI	0.0442966
425	Tripeptide ALT	0.162677		425	Dipeptide FA	0.0442602
426	Tripeptide VVD	0.162378		426	Tripeptide BEO	0.0442543
427	Dipeptide VH	0.162302		427	Tripeptide LKA	0.0442221
428	Monopeptide E	0.162205		428	Dipeptide DR	0.0442213
429	Tripeptide GGG	0.162109		429	Tripeptide EWW	0.0441928
430	Tripeptide LNA	0.16158		430	Dipeptide TF	0.0441853
431	Tripeptide EEL	0.161497		431	Tripeptide NSW	0.0441625
432	Dipeptide WI	0.161323		432	Tripeptide GSG	0.0441612
433	Tripeptide RLR	0.161198		433	Tripeptide APR	0.0440826
434	Tripeptide LRP	0.16081		434	Tripeptide KCX	0.0440518
435	Dipeptide VC	0.160574		435	Dipeptide MI	0.0440361
436	Tripeptide DEL	0.160371		436	Tripeptide LAX	0.0440072
437	Dipeptide HE	0.159602		437	Dipeptide WR	0.0439454
438	Tripeptide GVP	0.159549		438	Tripeptide KJI	0.0439434
439	Dipeptide WQ	0.158652		439	Tripeptide AER	0.0439389
440	Dipeptide HQ	0.158543		440	Tripeptide AGV	0.0439234
441	Tripeptide DSG	0.158477		441	Tripeptide JRH	0.0438933
442	Tripeptide VLA	0.158082		442	Tripeptide LRR	0.0438838
443	Dipeptide DW	0.157903		443	Tripeptide XPI	0.0438474
444	Tripeptide HFC	0.157781		444	Tripeptide FFA	0.043797
445	Tripeptide SAA	0.157648		445	Tripeptide IKL	0.0437428
446	Dipeptide YH	0.157472		446	Tripeptide YRG	0.0437427
447	Dipeptide KW	0.15742		447	Tripeptide PYU	0.0437182
448	Dipeptide PM	0.157171		448	Dipeptide NE	0.0437125
449	Dipeptide TH	0.156552		449	Tripeptide UOC	0.0437079
450	Tripeptide ASL	0.155824		450	Tripeptide OPH	0.0437078
451	Tripeptide LLK	0.155511		451	Tripeptide LNL	0.0436897
452	Tripeptide VEE	0.155391		452	Dipeptide DP	0.0436649
453	Tripeptide ARL	0.155293		453	Tripeptide DIA	0.0436623
454	Dipeptide RC	0.154798		454	Tripeptide UZE	0.0436571
455	Tripeptide AAE	0.154655		455	Tripeptide XSO	0.0436435
456	Tripeptide VVA	0.154417		456	Tripeptide LAD	0.0436276
457	Dipeptide WY	0.153832		457	Dipeptide LD	0.0435932
458	Tripeptide GLA	0.153712		458	Dipeptide TQ	0.0435826
459	Tripeptide GKP	0.152791		459	Tripeptide AIA	0.0435646
460	Tripeptide RLA	0.152555		460	Dipeptide HD	0.0435075
461	Tripeptide AFI	0.152478		461	Tripeptide WWV	0.0434952
462	Tripeptide VAA	0.152426		462	Tripeptide TED	0.0434258
463	Tripeptide INI	0.15233		463	Tripeptide RWG	0.0433826
464	Tripeptide LVD	0.152322		464	Tripeptide QOH	0.0433495
465	Dipeptide CD	0.152316		465	Dipeptide GW	0.0433485
466	Dipeptide YM	0.152284		466	Tripeptide PJB	0.0433382
467	Tripeptide DPD	0.152036		467	Tripeptide PAL	0.0433332
468	Tripeptide LRE	0.152011		468	Tripeptide YDS	0.0433326
469	Tripeptide IGG	0.15198		469	Tripeptide EIW	0.0432967
470	Dipeptide EC	0.151805		470	Tripeptide WWG	0.0432582
471	Tripeptide EEI	0.151551		471	Tripeptide QKQ	0.0432339
472	Dipeptide MN	0.151274		472	Tripeptide AAV	0.04322
473	Tripeptide LGI	0.150925		473	Tripeptide QZX	0.0432018
474	Tripeptide LDD	0.150506		474	Tripeptide VBX	0.0431824
475	Tripeptide TAL	0.150374		475	Tripeptide AAA	0.0431799
476	Dipeptide MY	0.150187		476	Tripeptide GLQ	0.0431097
477	Tripeptide AIA	0.149904		477	Tripeptide WDP	0.0430854
478	Tripeptide PDL	0.149627		478	Dipeptide GR	0.0430788
479	Tripeptide RLD	0.1493		479	Tripeptide RYF	0.0429739
480	Tripeptide SVV	0.149239		480	Tripeptide GEL	0.0429579
481	Tripeptide DAV	0.148764		481	Tripeptide FRK	0.0429428
482	Tripeptide SGG	0.148754		482	Tripeptide VKY	0.0429143
483	Tripeptide GAL	0.148453		483	Tripeptide LIK	0.0428726
484	Tripeptide RAV	0.148437		484	Tripeptide BMQ	0.0428707
485	Dipeptide FH	0.14843		485	Dipeptide LF	0.0428619
486	Tripeptide GTD	0.148395		486	Tripeptide AIY	0.0428588
487	Tripeptide ADG	0.148103		487	Tripeptide AVC	0.042857
488	Tripeptide GGL	0.14805		488	Tripeptide KQA	0.0428187
489	Tripeptide KTA	0.147832		489	Tripeptide HNG	0.0427789
490	Tripeptide ATA	0.147709		490	Dipeptide GY	0.0427699
491	Dipeptide CS	0.147674		491	Tripeptide TFH	0.0427566
492	Tripeptide RVN	0.147668		492	Tripeptide IIB	0.0427496
493	Tripeptide GAA	0.147605		493	Tripeptide LSA	0.0427435
494	Tripeptide GLL	0.147306		494	Tripeptide GOX	0.0427109
495	Tripeptide VLV	0.147299		495	Tripeptide DII	0.0426916
496	Tripeptide LNR	0.147269		496	Tripeptide GLD	0.0426507
497	Tripeptide LVG	0.146975		497	Tripeptide DKP	0.0426482
498	Tripeptide LEA	0.146843		498	Tripeptide ZCJ	0.0426365
499	Tripeptide DLA	0.146725		499	Tripeptide IMV	0.0426244
500	Tripeptide GAD	0.146607		500	Tripeptide SNN	0.0425592
501	Tripeptide LTS	0.146247		501	Tripeptide GEA	0.042543
502	Tripeptide AAN	0.146008		502	Monopeptide K	0.0425063
503	Tripeptide VRL	0.14578		503	Tripeptide BSX	0.0424754
504	Tripeptide LVN	0.14567		504	Tripeptide IKG	0.0424721
505	Tripeptide KTL	0.145412		505	Dipeptide TE	0.0424235
506	Tripeptide LGA	0.144796		506	Tripeptide CUB	0.0424222
507	Tripeptide LVK	0.144479		507	Tripeptide MAU	0.0423689
508	Tripeptide IAG	0.144376		508	Tripeptide TTZ	0.0423689
509	Tripeptide ELT	0.144227		509	Tripeptide VTK	0.0423582
510	Tripeptide LRR	0.143749		510	Tripeptide WWE	0.0423334
511	Dipeptide CV	0.143584		511	Tripeptide QCW	0.0423311
512	Tripeptide LID	0.143324		512	Tripeptide SEO	0.042324
513	Dipeptide HY	0.143096		513	Dipeptide WT	0.0422731
514	Monopeptide F	0.142676		514	Tripeptide KTR	0.0422073
515	Tripeptide GAI	0.142404		515	Tripeptide PBG	0.0421433
516	Tripeptide ALS	0.14231		516	Tripeptide UPV	0.0421253
517	Tripeptide ARA	0.141563		517	Tripeptide KUO	0.0420703
518	Tripeptide HLA	0.141345		518	Tripeptide QRZ	0.0420368
519	Tripeptide LPE	0.14122		519	Tripeptide GGI	0.0420236
520	Tripeptide LDA	0.141124		520	Tripeptide SLN	0.0420227
521	Tripeptide VNN	0.140784		521	Tripeptide MAR	0.0420208
522	Tripeptide DPE	0.140242		522	Tripeptide ORZ	0.0420086
523	Tripeptide GNI	0.14012		523	Tripeptide DFE	0.0420057
524	Tripeptide ELR	0.139992		524	Tripeptide RVA	0.0419901
525	Tripeptide ILL	0.139607		525	Tripeptide MPF	0.04197
526	Dipeptide WE	0.139581		526	Tripeptide LVT	0.0419146
527	Tripeptide AVL	0.139484		527	Tripeptide OMW	0.0419
528	Tripeptide LAC	0.139152		528	Tripeptide QGE	0.041893
529	Tripeptide LSG	0.139109		529	Tripeptide IRP	0.0418778
530	Dipeptide CR	0.138751		530	Tripeptide AIV	0.0418561
531	Tripeptide DTL	0.138487		531	Tripeptide BSK	0.0418374
532	Dipeptide LC	0.138414		532	Tripeptide TCU	0.0418359
533	Tripeptide VLR	0.138384		533	Tripeptide RYG	0.041793
534	Tripeptide RDD	0.13824		534	Tripeptide WIM	0.0417883
535	Tripeptide LKE	0.138188		535	Tripeptide WMB	0.0417784
536	Tripeptide EKR	0.138089		536	Tripeptide NNA	0.0417582
537	Tripeptide ALK	0.137702		537	Tripeptide OYM	0.0417576
538	Tripeptide ALP	0.137517		538	Tripeptide XZV	0.0417145
539	Tripeptide ERF	0.137471		539	Tripeptide BTM	0.0416559
540	Tripeptide VAT	0.137394		540	Tripeptide WIQ	0.0416177
541	Tripeptide DAL	0.137388		541	Tripeptide UBH	0.0415778
542	Tripeptide KRG	0.137027		542	Tripeptide ERL	0.0415591
543	Tripeptide RIR	0.137004		543	Tripeptide LVP	0.0415553
544	Tripeptide GVV	0.136982		544	Dipeptide QN	0.041529
545	Monopeptide S	0.136961		545	Tripeptide ISS	0.0415157
546	Tripeptide AGG	0.136309		546	Tripeptide CEN	0.0414997
547	Tripeptide ASD	0.136138		547	Tripeptide FUM	0.041472
548	Dipeptide PW	0.136127		548	Dipeptide FL	0.0414697
549	Dipeptide YC	0.135832		549	Tripeptide BTB	0.0414286
550	Tripeptide RVA	0.135705		550	Tripeptide EAI	0.041426
551	Tripeptide TEL	0.135656		551	Tripeptide TMK	0.0413946
552	Tripeptide EVA	0.135304		552	Monopeptide H	0.0413352
553	Tripeptide VAD	0.13505		553	Dipeptide YN	0.0412946
554	Tripeptide AVE	0.135047		554	Dipeptide IJ	0.0412343
555	Tripeptide AGK	0.134755		555	Tripeptide KFM	0.0412078
556	Tripeptide ETT	0.134729		556	Tripeptide YIG	0.0412029
557	Tripeptide VNA	0.134395		557	Tripeptide NEZ	0.0412001
558	Tripeptide KAG	0.13427		558	Tripeptide RRD	0.0411425
559	Tripeptide SVL	0.133951		559	Tripeptide DSE	0.0411347
560	Tripeptide AVD	0.133843		560	Tripeptide BII	0.041114
561	Tripeptide AVR	0.133646		561	Dipeptide EP	0.0411082
562	Tripeptide KVV	0.133546		562	Tripeptide IQF	0.0411008
563	Tripeptide AGD	0.133533		563	Tripeptide KMO	0.0410562
564	Tripeptide ANR	0.133291		564	Tripeptide EZM	0.0410383
565	Tripeptide LVT	0.133274		565	Tripeptide NZL	0.0410259
566	Tripeptide NIA	0.133101		566	Tripeptide ZMH	0.0410189
567	Dipeptide YW	0.132874		567	Tripeptide RLV	0.0409837
568	Tripeptide ALV	0.132863		568	Tripeptide EZH	0.0409837
569	Tripeptide LLL	0.132772		569	Dipeptide PI	0.0409803
570	Tripeptide AGL	0.132578		570	Tripeptide HEH	0.0409577
571	Tripeptide HDD	0.132561		571	Tripeptide FWV	0.040939
572	Tripeptide GAV	0.132557		572	Tripeptide KTN	0.0409307
573	Tripeptide SLL	0.132052		573	Tripeptide RKL	0.0409204
574	Tripeptide LIA	0.132018		574	Tripeptide KER	0.0409134
575	Tripeptide ELI	0.13186		575	Tripeptide SAX	0.0408676
576	Tripeptide VPV	0.131843		576	Tripeptide DSF	0.0408639
577	Tripeptide DPP	0.131588		577	Tripeptide AGT	0.0408444
578	Dipeptide LW	0.131564		578	Tripeptide XMZ	0.0408135
579	Tripeptide RLV	0.131548		579	Tripeptide WXC	0.0407962
580	Dipeptide WK	0.131384		580	Tripeptide DLK	0.0407686
581	Tripeptide DEG	0.131365		581	Tripeptide OYJ	0.0407666
582	Tripeptide LVS	0.131362		582	Tripeptide CCO	0.0407661
583	Tripeptide TAI	0.131362		583	Tripeptide GDS	0.0407425
584	Tripeptide VAL	0.131054		584	Tripeptide YBZ	0.0406974
585	Tripeptide VDA	0.130882		585	Tripeptide FZM	0.0406957
586	Tripeptide LGG	0.130808		586	Tripeptide JNN	0.0406916
587	Tripeptide LGL	0.130788		587	Tripeptide PRF	0.0406851
588	Tripeptide EAL	0.130683		588	Tripeptide LGR	0.0406653
589	Tripeptide ERA	0.130335		589	Tripeptide LEA	0.0406579
590	Tripeptide VIG	0.130041		590	Tripeptide ZWH	0.0406469
591	Tripeptide ELV	0.129512		591	Tripeptide RRA	0.040613
592	Tripeptide RFD	0.129456		592	Tripeptide MER	0.0406062
593	Tripeptide TTV	0.129398		593	Dipeptide VO	0.0405891
594	Tripeptide VEL	0.129387		594	Dipeptide HN	0.0405538
595	Tripeptide VAS	0.129108		595	Dipeptide RY	0.0405536
596	Tripeptide RKI	0.12901		596	Tripeptide ACV	0.0405484
597	Tripeptide ILD	0.128295		597	Tripeptide IDG	0.0405208
598	Tripeptide DAI	0.12788		598	Tripeptide BOO	0.0404682
599	Tripeptide AKA	0.127643		599	Tripeptide LZR	0.040407
600	Tripeptide AAP	0.12764		600	Tripeptide AVI	0.0403838
601	Dipeptide CI	0.127477		601	Tripeptide KSN	0.0403662
602	Tripeptide RFP	0.127365		602	Dipeptide FE	0.040364
603	Tripeptide TGG	0.127096		603	Tripeptide YZR	0.0402622
604	Tripeptide GDS	0.126788		604	Tripeptide ASH	0.0402606
605	Tripeptide FKT	0.126607		605	Tripeptide ALS	0.0402553
606	Tripeptide VLT	0.126571		606	Dipeptide DL	0.0402349
607	Tripeptide SAL	0.12657		607	Tripeptide ADA	0.0402184
608	Tripeptide PLL	0.126498		608	Tripeptide OLP	0.0402158
609	Tripeptide ADI	0.126262		609	Tripeptide AFW	0.0402091
610	Tripeptide HPE	0.126184		610	Tripeptide ABI	0.0401578
611	Tripeptide ANG	0.126183		611	Tripeptide YWI	0.0401448
612	Tripeptide EIL	0.126045		612	Tripeptide DBW	0.0400747
613	Dipeptide FM	0.125978		613	Tripeptide UJY	0.0400222
614	Tripeptide FGR	0.125892		614	Tripeptide YPK	0.0399803
615	Dipeptide KH	0.125408		615	Tripeptide AWF	0.0399537
616	Tripeptide PER	0.12489		616	Tripeptide AEK	0.0399536
617	Tripeptide VLG	0.124636		617	Tripeptide QGA	0.0399533
618	Tripeptide DIT	0.124307		618	Tripeptide AXS	0.0399037
619	Tripeptide DLL	0.124077		619	Dipeptide TL	0.0398863
620	Tripeptide LIS	0.123968		620	Tripeptide EAV	0.0398647
621	Tripeptide TPL	0.123813		621	Tripeptide CNR	0.0398517
622	Tripeptide LAQ	0.123677		622	Tripeptide MVY	0.0398237
623	Dipeptide WN	0.12338		623	Tripeptide ZGN	0.0397994
624	Tripeptide LTL	0.123213		624	Tripeptide NDI	0.0397699
625	Tripeptide GRL	0.123062		625	Tripeptide QQE	0.0397364
626	Dipeptide QY	0.122778		626	Tripeptide AVE	0.0396903
627	Tripeptide RLL	0.122672		627	Tripeptide EVR	0.0395996
628	Tripeptide FLA	0.12246		628	Tripeptide KSG	0.0395995
629	Tripeptide RIG	0.122248		629	Tripeptide NAW	0.0395991
630	Tripeptide LIN	0.122224		630	Tripeptide JUS	0.0395829
631	Tripeptide AFG	0.121891		631	Tripeptide HLA	0.0395797
632	Tripeptide LPV	0.121402		632	Tripeptide DRN	0.0395727
633	Tripeptide IAD	0.121346		633	Tripeptide SIL	0.0395629
634	Tripeptide RGI	0.121182		634	Tripeptide NOA	0.0395541
635	Tripeptide SWG	0.121025		635	Tripeptide ALZ	0.0395528
636	Dipeptide MQ	0.120915		636	Dipeptide FS	0.0395246
637	Tripeptide GWG	0.120628		637	Tripeptide PUO	0.0395186
638	Tripeptide DGV	0.12061		638	Tripeptide HVE	0.0394381
639	Tripeptide ARI	0.120555		639	Tripeptide APG	0.0394337
640	Tripeptide GFG	0.120541		640	Tripeptide SWT	0.0393714
641	Tripeptide ARV	0.120419		641	Tripeptide IIF	0.0393612
642	Tripeptide GQG	0.120383		642	Tripeptide FAY	0.0393256
643	Tripeptide GIV	0.120266		643	Tripeptide VPS	0.0393084
644	Tripeptide NRP	0.120259		644	Tripeptide GPD	0.0393034
645	Tripeptide EKY	0.120211		645	Tripeptide SZU	0.0392978
646	Tripeptide LFL	0.12012		646	Tripeptide IYD	0.0392661
647	Tripeptide KPG	0.11964		647	Tripeptide NHQ	0.0392449
648	Tripeptide LMT	0.119596		648	Tripeptide ELG	0.0392446
649	Tripeptide GRR	0.11955		649	Tripeptide UTA	0.0392204
650	Tripeptide AHC	0.119435		650	Tripeptide GRB	0.039192
651	Tripeptide FGL	0.119317		651	Tripeptide BCW	0.0391654
652	Tripeptide REA	0.119054		652	Tripeptide TKK	0.0391405
653	Tripeptide ILS	0.118755		653	Tripeptide WLU	0.0391127
654	Tripeptide LER	0.118336		654	Tripeptide APK	0.0390998
655	Tripeptide IAR	0.118264		655	Tripeptide APD	0.0390993
656	Tripeptide ILT	0.118233		656	Dipeptide QA	0.039095
657	Tripeptide LIT	0.118178		657	Tripeptide UXP	0.0390722
658	Tripeptide AEA	0.11813		658	Tripeptide FBW	0.0390654
659	Tripeptide LKQ	0.118051		659	Tripeptide AAN	0.0390525
660	Tripeptide AEE	0.117962		660	Tripeptide YND	0.0390297
661	Tripeptide IAF	0.117853		661	Tripeptide PLH	0.0390066
662	Tripeptide PEE	0.117673		662	Tripeptide VLY	0.0389635
663	Dipeptide HS	0.117584		663	Tripeptide VJR	0.0389558
664	Dipeptide NC	0.11758		664	Tripeptide KHW	0.0389553
665	Tripeptide GKR	0.117422		665	Tripeptide TBN	0.038933
666	Tripeptide TLL	0.117084		666	Tripeptide WMI	0.0389227
667	Tripeptide EKA	0.117059		667	Dipeptide DC	0.0389187
668	Tripeptide ADD	0.117028		668	Dipeptide NV	0.0389172
669	Tripeptide DIL	0.116873		669	Dipeptide TH	0.0389109
670	Tripeptide TAA	0.116827		670	Tripeptide WBJ	0.0389099
671	Tripeptide ARR	0.116683		671	Tripeptide XUP	0.0388269
672	Tripeptide NLG	0.116593		672	Dipeptide WG	0.0388094
673	Tripeptide NVD	0.116439		673	Tripeptide SAP	0.0387651
674	Tripeptide IQA	0.116372		674	Tripeptide SQV	0.0387637
675	Tripeptide AGE	0.116355		675	Tripeptide NMA	0.0387589
676	Tripeptide EGA	0.116238		676	Tripeptide DAL	0.0387509
677	Tripeptide SGI	0.116204		677	Tripeptide WJQ	0.0387422
678	Tripeptide PVV	0.115833		678	Tripeptide JCO	0.0387416
679	Tripeptide LFA	0.115822		679	Tripeptide IAV	0.0387324
680	Tripeptide LLE	0.115815		680	Dipeptide XR	0.038722
681	Tripeptide GDA	0.115766		681	Dipeptide NT	0.0387094
682	Tripeptide RTL	0.115661		682	Tripeptide JIB	0.0387062
683	Tripeptide SSL	0.115497		683	Tripeptide OHI	0.0386746
684	Tripeptide VVN	0.115277		684	Tripeptide GAR	0.0386303
685	Tripeptide VNG	0.115172		685	Tripeptide SCH	0.0386097
686	Tripeptide LSR	0.114911		686	Dipeptide UC	0.038536
687	Tripeptide FEA	0.114672		687	Tripeptide ZXM	0.0385093
688	Tripeptide DDI	0.114512		688	Tripeptide NAP	0.0385085
689	Tripeptide ARE	0.114397		689	Dipeptide KP	0.0384864
690	Tripeptide NTL	0.114228		690	Tripeptide PSY	0.0384787
691	Tripeptide PPE	0.114139		691	Tripeptide CHS	0.0384319
692	Dipeptide CK	0.114126		692	Tripeptide AOO	0.0384308
693	Tripeptide LEL	0.114075		693	Tripeptide SXV	0.0383738
694	Tripeptide DLK	0.113931		694	Tripeptide PTL	0.0383453
695	Tripeptide ENG	0.11388		695	Tripeptide YJV	0.0383224
696	Tripeptide VLS	0.113772		696	Tripeptide GXC	0.0382921
697	Tripeptide PVL	0.113636		697	Tripeptide RYP	0.0382617
698	Tripeptide TSG	0.113437		698	Dipeptide RQ	0.0382472
699	Tripeptide LAN	0.113366		699	Tripeptide QGS	0.0382419
700	Dipeptide TM	0.113284		700	Tripeptide FPG	0.0382289
701	Tripeptide VVT	0.113193		701	Tripeptide ASP	0.0382196
702	Dipeptide HN	0.113017		702	Tripeptide NVP	0.0382164
703	Tripeptide DIK	0.11291		703	Tripeptide BTN	0.0382115
704	Tripeptide ADL	0.112744		704	Tripeptide MCD	0.0382086
705	Tripeptide ALG	0.112677		705	Tripeptide MDL	0.0381859
706	Tripeptide AVN	0.112612		706	Dipeptide DY	0.038167
707	Dipeptide SC	0.112564		707	Tripeptide CCB	0.0381662
708	Tripeptide DVE	0.112476		708	Dipeptide NW	0.0381339
709	Tripeptide FQI	0.112334		709	Tripeptide UGS	0.0381062
710	Dipeptide KC	0.112222		710	Tripeptide DXI	0.0381006
711	Tripeptide LYE	0.112082		711	Tripeptide ALT	0.0380934
712	Tripeptide AAI	0.112057		712	Tripeptide DVN	0.038076
713	Tripeptide EGI	0.112004		713	Dipeptide IW	0.0380633
714	Tripeptide NAL	0.111957		714	Tripeptide AQZ	0.0380346
715	Tripeptide AIL	0.111873		715	Tripeptide OQK	0.0380079
716	Tripeptide RIV	0.111755		716	Tripeptide JCV	0.0380076
717	Tripeptide IKA	0.111657		717	Tripeptide XLG	0.0379517
718	Tripeptide ILV	0.111651		718	Tripeptide ABR	0.0379486
719	Tripeptide AQG	0.11161		719	Tripeptide BRX	0.0379409
720	Tripeptide AAS	0.111573		720	Tripeptide FKD	0.0379321
721	Tripeptide RLG	0.111536		721	Tripeptide IYA	0.0379263
722	Tripeptide ELF	0.111492		722	Tripeptide EYG	0.0378774
723	Tripeptide YGP	0.111437		723	Tripeptide VIM	0.0378707
724	Tripeptide LLT	0.111009		724	Tripeptide XNA	0.0378392
725	Tripeptide VDD	0.110991		725	Tripeptide DAS	0.0377864
726	Tripeptide EPL	0.110899		726	Tripeptide NBX	0.0377619
727	Tripeptide LTG	0.110801		727	Tripeptide SAE	0.0377369
728	Tripeptide RDP	0.110735		728	Tripeptide VRD	0.037706
729	Tripeptide DQL	0.110676		729	Tripeptide GTF	0.03769
730	Tripeptide VVG	0.110636		730	Tripeptide IAA	0.0376693
731	Tripeptide GLT	0.110633		731	Tripeptide LHE	0.0376467
732	Tripeptide FGI	0.110574		732	Tripeptide RAL	0.0376437
733	Tripeptide SVT	0.110558		733	Tripeptide XMD	0.0376185
734	Tripeptide VSY	0.110546		734	Tripeptide HBG	0.0376164
735	Tripeptide LPR	0.110542		735	Tripeptide LXN	0.0376148
736	Tripeptide AGV	0.110467		736	Tripeptide PXQ	0.0376103
737	Tripeptide TIR	0.110387		737	Tripeptide ZXQ	0.0375987
738	Tripeptide IVG	0.11024		738	Tripeptide OKR	0.037582
739	Dipeptide PC	0.11022		739	Tripeptide EFY	0.03758
740	Tripeptide YLT	0.110034		740	Tripeptide WGK	0.0375523
741	Tripeptide LAY	0.109934		741	Tripeptide TEH	0.0375225
742	Tripeptide VAH	0.109903		742	Tripeptide GGG	0.0375083
743	Tripeptide GVI	0.109882		743	Tripeptide TVR	0.0374589
744	Tripeptide ERL	0.109791		744	Tripeptide ECJ	0.0374531
745	Tripeptide GHE	0.109499		745	Tripeptide QCB	0.0374489
746	Tripeptide FGE	0.109331		746	Tripeptide DSY	0.0374419
747	Tripeptide GSS	0.109211		747	Tripeptide MNT	0.0374381
748	Tripeptide PGV	0.109167		748	Tripeptide GAA	0.0374085
749	Tripeptide GLP	0.109135		749	Tripeptide TDN	0.0373657
750	Tripeptide VGL	0.109009		750	Tripeptide CJJ	0.0373506
751	Tripeptide LGN	0.108852		751	Tripeptide TQB	0.0373502
752	Tripeptide LRA	0.10877		752	Dipeptide NS	0.0373443
753	Tripeptide VDV	0.108704		753	Tripeptide GSD	0.0373413
754	Tripeptide VAF	0.108681		754	Tripeptide ONR	0.0373358
755	Tripeptide DEA	0.108559		755	Tripeptide SPV	0.0372795
756	Tripeptide LEG	0.108491		756	Dipeptide QE	0.0372461
757	Dipeptide FW	0.108399		757	Tripeptide YTN	0.0372391
758	Tripeptide GRA	0.108212		758	Tripeptide QNM	0.037232
759	Tripeptide DLI	0.108194		759	Tripeptide QCR	0.0372311
760	Tripeptide GMA	0.108131		760	Dipeptide YQ	0.0372268
761	Tripeptide MSK	0.107953		761	Tripeptide SXY	0.0372053
762	Tripeptide DGK	0.107885		762	Tripeptide EAB	0.0372041
763	Tripeptide EDV	0.10785		763	Tripeptide VTT	0.0371914
764	Tripeptide IVL	0.107657		764	Tripeptide TQM	0.0371911
765	Tripeptide ERG	0.107643		765	Tripeptide GLI	0.0371608
766	Tripeptide VLL	0.107641		766	Tripeptide FXU	0.0371377
767	Tripeptide ADA	0.107577		767	Tripeptide CUI	0.0370996
768	Tripeptide AFA	0.107267		768	Dipeptide RP	0.0370848
769	Tripeptide LSD	0.107183		769	Tripeptide SQO	0.037079
770	Tripeptide GLG	0.1071		770	Tripeptide LOY	0.0370569
771	Tripeptide PLP	0.107058		771	Tripeptide FDX	0.0370543
772	Tripeptide EGL	0.106894		772	Tripeptide VLT	0.0370171
773	Tripeptide VER	0.106768		773	Tripeptide FXW	0.0370167
774	Tripeptide AAH	0.106704		774	Tripeptide BOG	0.0370129
775	Tripeptide EVT	0.106657		775	Tripeptide VGG	0.0370095
776	Tripeptide LIP	0.106606		776	Tripeptide GAQ	0.0369763
777	Tripeptide MGH	0.106561		777	Tripeptide ZWN	0.0369753
778	Tripeptide ARG	0.106494		778	Tripeptide CRJ	0.0369653
779	Tripeptide GAP	0.10642		779	Dipeptide AM	0.0369349
780	Tripeptide VLD	0.106209		780	Tripeptide GBB	0.0369345
781	Tripeptide YSL	0.106074		781	Negatively Charged	0.0369104
782	Tripeptide VRA	0.105898		782	Tripeptide DWX	0.0369099
783	Tripeptide IIG	0.105666		783	Tripeptide WGR	0.0369067
784	Tripeptide VZW	0.105484		784	Tripeptide XOH	0.0368915
785	Tripeptide PGD	0.105451		785	Tripeptide THA	0.0368895
786	Tripeptide EDI	0.10544		786	Tripeptide YXM	0.0368893
787	Tripeptide GYL	0.105359		787	Tripeptide DOR	0.036878
788	Tripeptide AKE	0.105256		788	Tripeptide PWL	0.0368517
789	Tripeptide DDA	0.105245		789	Tripeptide UTU	0.0368294
790	Tripeptide GLR	0.105019		790	Tripeptide SBH	0.0368245
791	Tripeptide QIA	0.104978		791	Tripeptide QLR	0.0367943
792	Tripeptide RPE	0.104943		792	Tripeptide BOI	0.0367863
793	Tripeptide HCY	0.104774		793	Tripeptide ZGK	0.0367831
794	Tripeptide APG	0.104735		794	Tripeptide QYU	0.036766
795	Dipeptide HM	0.104724		795	Tripeptide TKP	0.0367592
796	Tripeptide FGG	0.10457		796	Tripeptide QAN	0.0367407
797	Tripeptide GKL	0.104554		797	Tripeptide XAQ	0.0367397
798	Tripeptide AAK	0.104551		798	Tripeptide TSN	0.0367265
799	Tripeptide VGD	0.104436		799	Tripeptide AQA	0.0367026
800	Tripeptide ELE	0.103926		800	Tripeptide XFQ	0.0367017
801	Tripeptide IPV	0.103831		801	Tripeptide JZK	0.0366701
802	Tripeptide AEV	0.103339		802	Tripeptide BXC	0.0366652
803	Tripeptide AHL	0.10331		803	Tripeptide BFR	0.0366597
804	Tripeptide IGA	0.103261		804	Tripeptide IGE	0.036655
805	Tripeptide VDK	0.103197		805	Tripeptide KXA	0.0366399
806	Tripeptide FAL	0.103161		806	Tripeptide WWJ	0.0366395
807	Tripeptide IIN	0.103155		807	Tripeptide YPA	0.0366175
808	Tripeptide VVI	0.103144		808	Tripeptide XPF	0.0365748
809	Dipeptide GC	0.103126		809	Tripeptide XKY	0.0365508
810	Tripeptide UAR	0.103121		810	Tripeptide KPD	0.0365296
811	Tripeptide GIA	0.103035		811	Tripeptide FFI	0.036529
812	Tripeptide ATV	0.102921		812	Tripeptide BSF	0.0365174
813	Tripeptide IDF	0.102906		813	Tripeptide GPG	0.0365018
814	Tripeptide AGF	0.102801		814	Tripeptide IAS	0.0364915
815	Tripeptide DED	0.102749		815	Tripeptide FSP	0.0364882
816	Dipeptide VZ	0.102637		816	Tripeptide TIN	0.0364759
817	Tripeptide SFG	0.102421		817	Tripeptide VBC	0.0364626
818	Tripeptide DLP	0.102366		818	Tripeptide MHD	0.0364498
819	Tripeptide SSG	0.102329		819	Tripeptide GWX	0.0364411
820	Tripeptide KRL	0.102306		820	Tripeptide QVV	0.0364401
821	Dipeptide WH	0.102272		821	Tripeptide SZF	0.0364105
822	Tripeptide IVJ	0.10214		822	Tripeptide RAG	0.0364045
823	Tripeptide NPE	0.102018		823	Tripeptide PMP	0.0363949
824	Tripeptide LVL	0.101999		824	Dipeptide NI	0.0363642
825	Tripeptide OBD	0.101948		825	Tripeptide GJA	0.0363512
826	Tripeptide LKK	0.101659		826	Tripeptide EEA	0.0363379
827	Tripeptide AFE	0.101582		827	Tripeptide PLX	0.0363139
828	Tripeptide ESI	0.10137		828	Tripeptide KED	0.036312
829	Tripeptide ASK	0.101299		829	Tripeptide ISG	0.0362723
830	Tripeptide RFE	0.101161		830	Tripeptide NIJ	0.0362556
831	Tripeptide VEK	0.101078		831	Tripeptide WFN	0.0362465
832	Tripeptide RLE	0.100907		832	Tripeptide UKR	0.0362266
833	Tripeptide QLK	0.100887		833	Tripeptide GIP	0.036221
834	Tripeptide ETV	0.100887		834	Tripeptide EQE	0.0361978
835	Tripeptide VNL	0.100818		835	Dipeptide IK	0.0361911
836	Tripeptide IRV	0.100634		836	Tripeptide NQQ	0.0361681
837	Tripeptide GDV	0.100583		837	Tripeptide OIH	0.0361529
838	Tripeptide TVQ	0.100569		838	Tripeptide EQC	0.0361301
839	Tripeptide AKV	0.10035		839	Tripeptide RFR	0.0361183
840	Tripeptide IKE	0.100254		840	Tripeptide ZAL	0.0360945
841	Tripeptide EAE	0.100128		841	Tripeptide IHE	0.0360927
842	Tripeptide NLL	0.099966		842	Dipeptide SF	0.0360707
843	Tripeptide DVT	0.0998726		843	Tripeptide IAC	0.0360694
844	Tripeptide LLQ	0.0997737		844	Tripeptide GKV	0.0360178
845	Tripeptide KIL	0.0996384		845	Tripeptide NTN	0.0360083
846	Tripeptide VSW	0.0994345		846	Tripeptide KNI	0.0359995
847	Dipeptide CM	0.0993767		847	Dipeptide WE	0.035997
848	Tripeptide VPL	0.0993315		848	Tripeptide ZHB	0.0359891
849	Tripeptide DNL	0.0990365		849	Tripeptide MHE	0.0359508
850	Tripeptide KVA	0.0987147		850	Tripeptide WFV	0.0359403
851	Tripeptide LTV	0.098434		851	Tripeptide KXG	0.0359336
852	Tripeptide GGY	0.0984021		852	Tripeptide RZX	0.0359317
853	Tripeptide QVV	0.0983704		853	Tripeptide OOV	0.0359222
854	Tripeptide GRG	0.0982294		854	Tripeptide ZBH	0.0359044
855	Dipeptide RT	0.0981922		855	Tripeptide ASK	0.0358817
856	Tripeptide LVE	0.0981539		856	Tripeptide IWJ	0.0358761
857	Tripeptide KSI	0.0980725		857	Tripeptide HML	0.0358753
858	Tripeptide BZK	0.0980445		858	Tripeptide QEQ	0.0358644
859	Tripeptide AQM	0.0978803		859	Tripeptide MCS	0.0358483
860	Tripeptide OVH	0.0978032		860	Tripeptide FQV	0.0358299
861	Tripeptide KDG	0.0977303		861	Tripeptide FSD	0.0358245
862	Tripeptide SLS	0.0976358		862	Tripeptide XRV	0.0358134
863	Tripeptide LDV	0.0976146		863	Tripeptide LKB	0.0357935
864	Tripeptide ATG	0.0976114		864	Tripeptide ZJQ	0.0357693
865	Tripeptide PDA	0.0974301		865	Tripeptide GNY	0.0357387
866	Tripeptide IEG	0.0972989		866	Tripeptide QDB	0.0357333
867	Tripeptide KSL	0.0972791		867	Dipeptide AK	0.0357282
868	Tripeptide AKG	0.097045		868	Tripeptide YII	0.0357257
869	Tripeptide LDQ	0.0970203		869	Tripeptide TBE	0.0357204
870	Tripeptide LAD	0.0969514		870	Tripeptide VCS	0.0357001
871	Tripeptide KEG	0.0968302		871	Tripeptide ACG	0.0356982
872	Tripeptide ILG	0.0968206		872	Tripeptide RNB	0.0356852
873	Tripeptide AFQ	0.0968027		873	Tripeptide NNY	0.0356709
874	Tripeptide VKA	0.0965311		874	Tripeptide LAP	0.0356615
875	Tripeptide IGV	0.0965173		875	Tripeptide RLA	0.0356367
876	Tripeptide RRR	0.0965162		876	Tripeptide VYS	0.0356032
877	Tripeptide VAV	0.0963385		877	Tripeptide KGC	0.0355897
878	Tripeptide ANL	0.0962727		878	Tripeptide PJE	0.0355759
879	Tripeptide HPF	0.096243		879	Tripeptide YVD	0.0355614
880	Tripeptide WOV	0.0962028		880	Tripeptide ZMD	0.0355287
881	Tripeptide AGT	0.0959941		881	Tripeptide LDS	0.0355239
882	Tripeptide IEA	0.0959591		882	Tripeptide QSJ	0.0355157
883	Tripeptide RXS	0.095945		883	Tripeptide VTP	0.0354965
884	Tripeptide FNW	0.0958875		884	Tripeptide ALI	0.0354899
885	Tripeptide AIE	0.0957873		885	Tripeptide XUR	0.0354886
886	Tripeptide QDP	0.0957363		886	Tripeptide CVK	0.0354853
887	Tripeptide GAQ	0.0957256		887	Tripeptide TCC	0.03548
888	Tripeptide KGA	0.0956371		888	Tripeptide CAU	0.0354692
889	Tripeptide RVE	0.095605		889	Tripeptide DYV	0.0354285
890	Tripeptide SAV	0.0956047		890	Tripeptide VCY	0.0354253
891	Tripeptide LFG	0.0955784		891	Tripeptide UFE	0.0354111
892	Tripeptide SEE	0.0955467		892	Tripeptide KLN	0.0354063
893	Tripeptide SKS	0.0954291		893	Tripeptide IDP	0.0354009
894	Tripeptide NAV	0.0954103		894	Tripeptide UFB	0.0353999
895	Tripeptide AVK	0.0953987		895	Tripeptide DMC	0.0353786
896	Tripeptide PED	0.095169		896	Tripeptide ZBB	0.0353331
897	Tripeptide YRR	0.0951555		897	Tripeptide POD	0.0353281
898	Tripeptide EFG	0.0951536		898	Tripeptide DAI	0.0353274
899	Tripeptide RIA	0.0949661		899	Tripeptide DKT	0.0353248
900	Tripeptide SAR	0.0948985		900	Tripeptide NQV	0.035296
901	Tripeptide RKA	0.0946684		901	Tripeptide MGD	0.035294
902	Tripeptide GDL	0.0944135		902	Tripeptide PFM	0.0352796
903	Tripeptide EKL	0.0943927		903	Tripeptide QXW	0.0352719
904	Tripeptide EEA	0.0943498		904	Tripeptide DNM	0.0352664
905	Tripeptide VLK	0.0943346		905	Tripeptide KEF	0.0352535
906	Tripeptide VVR	0.0943282		906	Tripeptide WNK	0.0352319
907	Tripeptide GHL	0.0942706		907	Tripeptide UUG	0.0352257
908	Tripeptide GEL	0.0942631		908	Tripeptide UAG	0.0351949
909	Tripeptide VTD	0.0941992		909	Tripeptide QYI	0.0351854
910	Tripeptide QHF	0.0941582		910	Tripeptide LWA	0.0351774
911	Tripeptide PTA	0.0939467		911	Tripeptide GVA	0.0351703
912	Tripeptide SLA	0.0938817		912	Tripeptide WON	0.0351668
913	Monopeptide T	0.0938539		913	Tripeptide IRS	0.0351589
914	Tripeptide AMV	0.0938062		914	Tripeptide JSO	0.0351469
915	Tripeptide ANV	0.0937952		915	Tripeptide GEE	0.0351342
916	Tripeptide AAD	0.0937741		916	Tripeptide GPX	0.0351306
917	Tripeptide TLD	0.0937545		917	Tripeptide SSQ	0.0351266
918	Tripeptide TSV	0.0936859		918	Tripeptide NGS	0.0351203
919	Tripeptide QAV	0.0936558		919	Dipeptide AD	0.0350802
920	Tripeptide VGG	0.0936502		920	Dipeptide QR	0.035072
921	Tripeptide GVT	0.0936456		921	Tripeptide ODI	0.0350701
922	Tripeptide STP	0.0936208		922	Tripeptide KJV	0.0350689
923	Tripeptide TAK	0.0934949		923	Tripeptide DAK	0.0350532
924	Tripeptide KRV	0.0932122		924	Tripeptide IND	0.0350491
925	Tripeptide AFL	0.0931238		925	Tripeptide SCJ	0.0350401
926	Dipeptide IW	0.0930787		926	Tripeptide NBQ	0.0350323
927	Dipeptide MH	0.093034		927	Tripeptide DBK	0.0350265
928	Tripeptide PDQ	0.0928862		928	Tripeptide KUH	0.0350237
929	Tripeptide ASR	0.0928791		929	Tripeptide WTC	0.035005
930	Tripeptide PDV	0.0928339		930	Tripeptide UJL	0.0349955
931	Tripeptide VTL	0.0927675		931	Tripeptide EPM	0.0349916
932	Tripeptide RVV	0.0927282		932	Dipeptide KY	0.0349874
933	Tripeptide DWD	0.0927014		933	Tripeptide MZO	0.0349852
934	Tripeptide APL	0.0926101		934	Tripeptide XVF	0.0349734
935	Tripeptide LSS	0.0925514		935	Dipeptide ZN	0.0349693
936	Tripeptide GIH	0.092545		936	Tripeptide YTQ	0.0349654
937	Tripeptide XQN	0.092407		937	Tripeptide YHZ	0.0349653
938	Tripeptide FXM	0.092384		938	Tripeptide KFH	0.0349616
939	Tripeptide LAV	0.0922832		939	Tripeptide DWE	0.0349455
940	Tripeptide FLD	0.0922558		940	Tripeptide NHU	0.034935
941	Tripeptide LQJ	0.092186		941	Tripeptide HPQ	0.0349273
942	Tripeptide PTV	0.0920236		942	Tripeptide JJX	0.0349163
943	Tripeptide CMQ	0.0919776		943	Tripeptide RRJ	0.0349078
944	Tripeptide FAA	0.0919438		944	Tripeptide AAL	0.0349067
945	Tripeptide LLP	0.0918621		945	Tripeptide NLP	0.0349049
946	Tripeptide EDL	0.0918187		946	Tripeptide YBY	0.0349019
947	Tripeptide IVS	0.0917757		947	Tripeptide FIU	0.0348981
948	Tripeptide GAE	0.0916735		948	Tripeptide KSQ	0.0348946
949	Tripeptide QLP	0.0916619		949	Tripeptide GVN	0.0348858
950	Tripeptide HPB	0.0916528		950	Tripeptide OSR	0.0348795
951	Tripeptide PVE	0.0916438		951	Monopeptide Q	0.0348679
952	Tripeptide IAK	0.0916116		952	Tripeptide KOE	0.034863
953	Tripeptide KRA	0.0916001		953	Tripeptide ZMN	0.0348617
954	Tripeptide NDI	0.0915233		954	Tripeptide EKT	0.0348579
955	Tripeptide SVA	0.0914367		955	Tripeptide MRX	0.0348498
956	Tripeptide LLV	0.0913424		956	Tripeptide BLV	0.0348458
957	Tripeptide LMG	0.091325		957	Tripeptide ERP	0.0348373
958	Tripeptide YAA	0.0912016		958	Tripeptide LXP	0.0348266
959	Tripeptide VGP	0.0911763		959	Tripeptide OMD	0.0347885
960	Tripeptide ELS	0.0911397		960	Tripeptide SNZ	0.0347749
961	Tripeptide DIM	0.0911074		961	Tripeptide DPJ	0.0347732
962	Tripeptide QEI	0.0910144		962	Tripeptide TKN	0.0347478
963	Tripeptide KGE	0.0910063		963	Tripeptide XPL	0.0347278
964	Tripeptide LRT	0.0910014		964	Dipeptide TK	0.0347255
965	Tripeptide LIE	0.0910013		965	Tripeptide UQI	0.0346842
966	Tripeptide EHA	0.0909954		966	Tripeptide TQF	0.0346721
967	Tripeptide QQK	0.0909835		967	Tripeptide NWV	0.0346657
968	Tripeptide VTR	0.090926		968	Tripeptide LHH	0.0346636
969	Tripeptide AMD	0.0907856		969	Tripeptide FSN	0.034658
970	Tripeptide TED	0.0906473		970	Tripeptide JCN	0.0346517
971	Tripeptide AQI	0.0906109		971	Tripeptide VMA	0.034636
972	Tripeptide IEE	0.0906064		972	Tripeptide RLK	0.0346082
973	Tripeptide LSV	0.0905565		973	Tripeptide FLA	0.0345986
974	Tripeptide EEE	0.090402		974	Tripeptide KEG	0.0345513
975	Tripeptide YAS	0.0903945		975	Tripeptide TAY	0.0345218
976	Tripeptide AEQ	0.0903862		976	Tripeptide FBQ	0.0345139
977	Tripeptide TTA	0.0903447		977	Dipeptide VN	0.0345043
978	Tripeptide EQL	0.0901631		978	Dipeptide LT	0.0344965
979	Tripeptide LQK	0.0901125		979	Tripeptide AOM	0.0344914
980	Tripeptide LED	0.0899183		980	Tripeptide TDQ	0.0344546
981	Tripeptide TYT	0.0899076		981	Tripeptide EYZ	0.0344453
982	Tripeptide MXS	0.0898576		982	Tripeptide TSW	0.0344446
983	Tripeptide KYP	0.089827		983	Tripeptide LPI	0.0344413
984	Tripeptide TIA	0.0898047		984	Tripeptide XDT	0.0344138
985	Tripeptide WLD	0.0897959		985	Tripeptide KWU	0.0343951
986	Tripeptide DRG	0.0897844		986	Tripeptide SIZ	0.0343844
987	Tripeptide PVI	0.08976		987	Tripeptide NOF	0.0343784
988	Tripeptide SGQ	0.0895888		988	Dipeptide TR	0.034372
989	Tripeptide EAV	0.0895455		989	Tripeptide ZLR	0.0343596
990	Tripeptide RAT	0.0895263		990	Tripeptide XIA	0.0343445
991	Tripeptide QHP	0.089486		991	Tripeptide DQZ	0.0343263
992	Tripeptide FRR	0.0894598		992	Tripeptide SIQ	0.0343174
993	Tripeptide KLV	0.0894357		993	Tripeptide JXX	0.034289
994	Tripeptide RPD	0.0893362		994	Tripeptide PES	0.0342752
995	Tripeptide GHG	0.0892658		995	Tripeptide APL	0.0342736
996	Tripeptide RLK	0.0892531		996	Tripeptide SVC	0.0342684
997	Tripeptide PDI	0.0891848		997	Tripeptide GRK	0.0342672
998	Tripeptide DTV	0.0891248		998	Tripeptide LYB	0.0342657
999	Tripeptide ATL	0.0891129		999	Tripeptide EKO	0.0342457
1000	Tripeptide XOD	0.0891125		1000	Tripeptide QOY	0.0342049
1001	Tripeptide GAR	0.0890401		1001	Tripeptide ESI	0.0341776
1002	Tripeptide GDW	0.088997		1002	Tripeptide RVE	0.0341766
1003	Tripeptide GVA	0.0889788		1003	Tripeptide DYR	0.0341703
1004	Tripeptide ADE	0.0889291		1004	Tripeptide YDA	0.0341682
1005	Tripeptide ELQ	0.0888685		1005	Tripeptide FIT	0.0341613
1006	Tripeptide RRL	0.0888681		1006	Tripeptide GFW	0.0341466
1007	Tripeptide GAS	0.088848		1007	Tripeptide VVG	0.0341374
1008	Tripeptide KLI	0.0887909		1008	Tripeptide PVE	0.0341302
1009	Tripeptide NDL	0.0887452		1009	Tripeptide EOG	0.0341169
1010	Tripeptide FTF	0.0887298		1010	Tripeptide EEI	0.0341146
1011	Tripeptide PEQ	0.0886575		1011	Tripeptide GAV	0.0341096
1012	Dipeptide WM	0.0886266		1012	Tripeptide KUP	0.0341023
1013	Tripeptide KGG	0.0885597		1013	Tripeptide ODD	0.0340985
1014	Tripeptide GVD	0.0885584		1014	Tripeptide SWS	0.0340963
1015	Tripeptide TRX	0.0884938		1015	Tripeptide IXX	0.0340896
1016	Tripeptide IVQ	0.0884492		1016	Tripeptide ACZ	0.0340848
1017	Tripeptide ASV	0.0883635		1017	Tripeptide JMK	0.0340757
1018	Tripeptide EPG	0.0881418		1018	Tripeptide AIE	0.0340755
1019	Tripeptide SKG	0.0880968		1019	Tripeptide THP	0.03406
1020	Tripeptide AFS	0.0880541		1020	Tripeptide ABV	0.0340541
1021	Tripeptide IEH	0.0880336		1021	Tripeptide TAJ	0.0340485
1022	Tripeptide TGI	0.0879949		1022	Tripeptide BZV	0.0340449
1023	Tripeptide GFD	0.0879922		1023	Tripeptide JAB	0.0340428
1024	Tripeptide IPQ	0.0879774		1024	Tripeptide JRR	0.03404
1025	Tripeptide LDI	0.0879524		1025	Tripeptide FVE	0.0340365
1026	Tripeptide GGI	0.087948		1026	Tripeptide DKN	0.0339767
1027	Tripeptide VEA	0.0879048		1027	Tripeptide RQS	0.033962
1028	Tripeptide CGG	0.0878115		1028	Tripeptide TTN	0.0339553
1029	Tripeptide AAO	0.0877386		1029	Tripeptide RJX	0.0339529
1030	Tripeptide ONA	0.0876877		1030	Tripeptide VKL	0.0339316
1031	Tripeptide TPE	0.0876809		1031	Tripeptide UMN	0.0339112
1032	Tripeptide IRW	0.0876461		1032	Tripeptide VGF	0.0338688
1033	Tripeptide AYV	0.0876273		1033	Tripeptide QAD	0.0338651
1034	Tripeptide VIE	0.0876183		1034	Tripeptide BYM	0.0338645
1035	Tripeptide IEL	0.0875819		1035	Tripeptide LKR	0.0338593
1036	Tripeptide DLV	0.0875189		1036	Tripeptide OKN	0.033831
1037	Tripeptide RDR	0.0874085		1037	Tripeptide IIW	0.0338294
1038	Tripeptide PNS	0.0873768		1038	Tripeptide KQR	0.0338227
1039	Tripeptide LGS	0.0873662		1039	Tripeptide EGM	0.0338102
1040	Tripeptide SPT	0.0873279		1040	Tripeptide TYY	0.0338095
1041	Tripeptide SVP	0.087324		1041	Tripeptide WNP	0.0338086
1042	Tripeptide DDR	0.0872484		1042	Tripeptide GWD	0.0337864
1043	Tripeptide ASA	0.0871739		1043	Tripeptide TAN	0.0337711
1044	Tripeptide VRR	0.0871226		1044	Tripeptide EVJ	0.0337504
1045	Tripeptide VEH	0.0870353		1045	Tripeptide PJI	0.033737
1046	Tripeptide ALI	0.086977		1046	Tripeptide RRT	0.0337215
1047	Tripeptide ITV	0.0869487		1047	Tripeptide ESJ	0.0337188
1048	Tripeptide TLR	0.0868235		1048	Tripeptide IIK	0.0337117
1049	Tripeptide MLA	0.0867986		1049	Monopeptide V	0.0337092
1050	Tripeptide QPA	0.0867963		1050	Tripeptide DGW	0.0336988
1051	Tripeptide TPR	0.0866979		1051	Tripeptide AQM	0.0336973
1052	Tripeptide CAG	0.0866911		1052	Tripeptide SCN	0.0336964
1053	Tripeptide UIM	0.0865351		1053	Tripeptide LHT	0.0336806
1054	Tripeptide QVL	0.0864605		1054	Dipeptide AY	0.0336787
1055	Tripeptide ADK	0.0863711		1055	Dipeptide AT	0.0336757
1056	Tripeptide PLG	0.0863686		1056	Tripeptide PNO	0.0336649
1057	Tripeptide JZT	0.0863452		1057	Tripeptide OYE	0.0336347
1058	Tripeptide WWD	0.0863098		1058	Tripeptide EIT	0.0336307
1059	Tripeptide SLP	0.0861912		1059	Tripeptide NFO	0.03363
1060	Tripeptide ANE	0.0861175		1060	Dipeptide RH	0.0336297
1061	Tripeptide RDV	0.0860774		1061	Tripeptide CRU	0.0336271
1062	Tripeptide VAP	0.0860022		1062	Tripeptide HBE	0.0336166
1063	Tripeptide GIL	0.0859526		1063	Tripeptide HPA	0.0336119
1064	Tripeptide SLG	0.085951		1064	Tripeptide GHL	0.0336073
1065	Tripeptide GGS	0.0859411		1065	Dipeptide IH	0.0335919
1066	Tripeptide DLR	0.0859336		1066	Tripeptide KGT	0.0335874
1067	Tripeptide SGE	0.0859095		1067	Tripeptide ANA	0.0335754
1068	Tripeptide EGG	0.0857581		1068	Tripeptide YWM	0.0335752
1069	Tripeptide GQD	0.0855066		1069	Tripeptide TTY	0.0335704
1070	Tripeptide DTT	0.0854989		1070	Tripeptide PLP	0.0335699
1071	Tripeptide GPL	0.0854943		1071	Tripeptide GDZ	0.0335616
1072	Tripeptide PAE	0.0854604		1072	Tripeptide BJV	0.0335601
1073	Tripeptide IHT	0.0853873		1073	Tripeptide EJJ	0.0335547
1074	Tripeptide ADS	0.0853811		1074	Dipeptide DK	0.0335363
1075	Tripeptide LOX	0.0853758		1075	Tripeptide VKR	0.0335329
1076	Tripeptide QAR	0.0853708		1076	Tripeptide JBO	0.0335282
1077	Tripeptide LEQ	0.0853553		1077	Tripeptide OMH	0.0335033
1078	Tripeptide GKA	0.0851723		1078	Tripeptide LQX	0.0335018
1079	Tripeptide GIT	0.0851207		1079	Tripeptide BEH	0.0334833
1080	Tripeptide GGN	0.0850871		1080	Tripeptide VIG	0.0334665
1081	Tripeptide ALN	0.085082		1081	Dipeptide VC	0.0334557
1082	Tripeptide RAG	0.0850095		1082	Tripeptide ULE	0.0334553
1083	Tripeptide AVF	0.0850084		1083	Dipeptide MT	0.0334314
1084	Tripeptide AGH	0.0849959		1084	Tripeptide SAG	0.0334274
1085	Tripeptide PVA	0.0849906		1085	Tripeptide GVD	0.0333965
1086	Tripeptide SVG	0.0849694		1086	Tripeptide YAD	0.0333855
1087	Tripeptide SLE	0.0849111		1087	Tripeptide HSR	0.0333838
1088	Tripeptide UIA	0.0848674		1088	Tripeptide JCE	0.0333751
1089	Tripeptide SMF	0.0848562		1089	Tripeptide HVI	0.0333647
1090	Tripeptide EDP	0.0846596		1090	Tripeptide ZJA	0.0333357
1091	Tripeptide INR	0.0846413		1091	Tripeptide LGA	0.0333344
1092	Tripeptide IXW	0.0845267		1092	Tripeptide DJN	0.0333336
1093	Tripeptide FLC	0.0844756		1093	Tripeptide VSM	0.0333188
1094	Tripeptide LQA	0.0844593		1094	Tripeptide OFP	0.0333173
1095	Tripeptide DPS	0.0843881		1095	Tripeptide VPA	0.0333
1096	Tripeptide QLA	0.0843642		1096	Tripeptide PGV	0.033289
1097	Tripeptide LSE	0.0843605		1097	Tripeptide ARR	0.0332743
1098	Tripeptide KAS	0.0842581		1098	Tripeptide UNQ	0.0332523
1099	Tripeptide ING	0.0841471		1099	Tripeptide RWK	0.0332421
1100	Tripeptide NDP	0.0840394		1100	Tripeptide AVH	0.0332354
1101	Tripeptide NFN	0.0839744		1101	Tripeptide EKP	0.0332249
1102	Tripeptide LKN	0.0839638		1102	Tripeptide WIE	0.0332174
1103	Tripeptide IAS	0.0839291		1103	Tripeptide UXO	0.0332142
1104	Tripeptide AYA	0.0839197		1104	Tripeptide KRG	0.0332072
1105	Tripeptide OKO	0.0838833		1105	Tripeptide XON	0.0332015
1106	Tripeptide VLQ	0.0838493		1106	Tripeptide GSN	0.0331969
1107	Tripeptide FQB	0.0837796		1107	Tripeptide IVV	0.0331952
1108	Tripeptide KID	0.0837516		1108	Tripeptide SKA	0.0331894
1109	Tripeptide UGU	0.0837314		1109	Tripeptide WAP	0.0331716
1110	Tripeptide QRL	0.0836153		1110	Tripeptide WSX	0.0331582
1111	Dipeptide YY	0.0836119		1111	Tripeptide ZFB	0.0331416
1112	Tripeptide VDQ	0.0835771		1112	Tripeptide YYD	0.0331253
1113	Tripeptide FLS	0.0835658		1113	Tripeptide DOC	0.0330675
1114	Tripeptide LME	0.0835307		1114	Tripeptide EWO	0.0330281
1115	Tripeptide FVD	0.0834641		1115	Tripeptide TVT	0.0330251
1116	Tripeptide RXC	0.0834		1116	Tripeptide XRL	0.0330236
1117	Tripeptide LGR	0.0833232		1117	Tripeptide RBS	0.0330217
1118	Tripeptide RNA	0.0833087		1118	Tripeptide TGR	0.0330108
1119	Tripeptide KTV	0.0832913		1119	Tripeptide DIS	0.0329901
1120	Tripeptide LMV	0.0832693		1120	Tripeptide JPO	0.0329822
1121	Tripeptide VDE	0.0832589		1121	Tripeptide RZE	0.0329776
1122	Tripeptide PLI	0.0832204		1122	Tripeptide GVG	0.0329761
1123	Tripeptide GNL	0.0831449		1123	Tripeptide XHS	0.0329552
1124	Tripeptide DIA	0.0831396		1124	Tripeptide LVS	0.0329534
1125	Tripeptide DPU	0.0830636		1125	Tripeptide RUK	0.0329417
1126	Tripeptide LKL	0.0830426		1126	Tripeptide GLE	0.0329395
1127	Tripeptide KVS	0.0829777		1127	Dipeptide CN	0.0329393
1128	Tripeptide YXB	0.0828924		1128	Tripeptide HJD	0.0329115
1129	Tripeptide EVL	0.0828779		1129	Tripeptide TGF	0.0329105
1130	Tripeptide VVP	0.0828305		1130	Tripeptide NYL	0.0329088
1131	Tripeptide TVL	0.0828212		1131	Tripeptide BZX	0.0329073
1132	Tripeptide LAK	0.082814		1132	Tripeptide GSO	0.0328997
1133	Tripeptide TLN	0.0828093		1133	Monopeptide I	0.0328913
1134	Tripeptide EIQ	0.0827795		1134	Dipeptide YS	0.0328667
1135	Tripeptide ALQ	0.0827431		1135	Tripeptide PZB	0.0328622
1136	Tripeptide GTH	0.0826974		1136	Tripeptide GQG	0.0328609
1137	Tripeptide LDK	0.0826888		1137	Tripeptide THU	0.0328583
1138	Tripeptide NPD	0.0826596		1138	Tripeptide NVE	0.0328558
1139	Tripeptide MIC	0.0826333		1139	Tripeptide OXB	0.0328522
1140	Tripeptide KEL	0.0825368		1140	Tripeptide NLY	0.032852
1141	Tripeptide GSY	0.082519		1141	Tripeptide EKS	0.0328417
1142	Tripeptide EGR	0.0825043		1142	Tripeptide FQP	0.032841
1143	Tripeptide ATE	0.0824367		1143	Dipeptide SM	0.0328374
1144	Tripeptide IDR	0.0824002		1144	Tripeptide SKD	0.0328251
1145	Tripeptide DGR	0.0823446		1145	Tripeptide AEG	0.0328153
1146	Tripeptide LGP	0.082323		1146	Tripeptide FJW	0.0327921
1147	Tripeptide PDG	0.0822953		1147	Tripeptide CVH	0.0327891
1148	Tripeptide PHO	0.0822811		1148	Tripeptide GFD	0.0327623
1149	Tripeptide VDL	0.0822232		1149	Tripeptide BKS	0.0327552
1150	Tripeptide AKK	0.0822125		1150	Tripeptide TUY	0.0327454
1151	Tripeptide KNP	0.0821451		1151	Tripeptide PEA	0.0327441
1152	Tripeptide SLF	0.082125		1152	Tripeptide UIC	0.0327432
1153	Tripeptide VPE	0.0819251		1153	Tripeptide YRW	0.0327427
1154	Tripeptide ADV	0.0818546		1154	Tripeptide FZO	0.0327414
1155	Tripeptide PQG	0.0818021		1155	Tripeptide RDI	0.0327391
1156	Tripeptide SGV	0.0817863		1156	Tripeptide JYE	0.0327294
1157	Tripeptide EFT	0.0817535		1157	Tripeptide AGR	0.0327272
1158	Tripeptide AHM	0.0817494		1158	Tripeptide AAK	0.0327184
1159	Tripeptide BNA	0.081729		1159	Tripeptide DHK	0.0326984
1160	Tripeptide QGV	0.0816955		1160	Tripeptide RID	0.0326803
1161	Tripeptide KGI	0.081691		1161	Tripeptide BTS	0.0326627
1162	Tripeptide LSA	0.0816244		1162	Tripeptide VAG	0.0326597
1163	Tripeptide VQG	0.08157		1163	Tripeptide FGZ	0.0326565
1164	Tripeptide KSG	0.0814212		1164	Tripeptide ZGS	0.0326447
1165	Tripeptide WFF	0.0814043		1165	Tripeptide HNU	0.0326379
1166	Tripeptide YLV	0.0814006		1166	Tripeptide YPM	0.0326283
1167	Tripeptide KAX	0.0813106		1167	Tripeptide JFX	0.0326105
1168	Tripeptide LRF	0.0812758		1168	Tripeptide JQC	0.0325972
1169	Tripeptide HSR	0.0812547		1169	Tripeptide NYQ	0.0325853
1170	Tripeptide ZEZ	0.0812042		1170	Tripeptide AWW	0.032573
1171	Tripeptide YQJ	0.081165		1171	Tripeptide PSM	0.0325687
1172	Tripeptide AIG	0.0811629		1172	Tripeptide ALL	0.0325599
1173	Tripeptide TVD	0.0810349		1173	Tripeptide TFQ	0.0325164
1174	Tripeptide EAI	0.0810317		1174	Tripeptide PGF	0.0325122
1175	Tripeptide ZKB	0.0810198		1175	Tripeptide WPW	0.0325021
1176	Tripeptide GRI	0.081016		1176	Tripeptide WQE	0.0324913
1177	Tripeptide EKV	0.0809791		1177	Tripeptide XCG	0.0324705
1178	Tripeptide GVK	0.0809306		1178	Tripeptide OMQ	0.03246
1179	Tripeptide LRD	0.0808947		1179	Tripeptide GKL	0.0324369
1180	Dipeptide WO	0.0808628		1180	Tripeptide LJP	0.0324251
1181	Tripeptide LPL	0.0808607		1181	Tripeptide GHK	0.0324214
1182	Tripeptide KDI	0.0808461		1182	Tripeptide GGP	0.0324062
1183	Tripeptide UHB	0.0808343		1183	Tripeptide ZAS	0.032404
1184	Tripeptide IVN	0.0808032		1184	Tripeptide JHM	0.0323965
1185	Tripeptide QPT	0.0807886		1185	Tripeptide LKK	0.0323847
1186	Tripeptide ZNL	0.0807832		1186	Tripeptide CIH	0.0323785
1187	Tripeptide IPA	0.0807129		1187	Tripeptide ANK	0.0323671
1188	Tripeptide FTA	0.0807092		1188	Tripeptide TAT	0.0323665
1189	Tripeptide RLP	0.0805901		1189	Tripeptide HSS	0.032352
1190	Tripeptide SPR	0.0805797		1190	Tripeptide YZU	0.0323339
1191	Tripeptide PMG	0.0805731		1191	Tripeptide GNB	0.0323248
1192	Tripeptide TNL	0.0805538		1192	Tripeptide NGQ	0.0323218
1193	Tripeptide VQV	0.0805295		1193	Tripeptide MAA	0.0323035
1194	Tripeptide TLF	0.0805278		1194	Tripeptide GYM	0.0322941
1195	Tripeptide PAA	0.0805263		1195	Tripeptide KLS	0.03228
1196	Tripeptide ILA	0.0805027		1196	Tripeptide QYD	0.0322564
1197	Tripeptide LGK	0.0804969		1197	Tripeptide CCK	0.0322188
1198	Tripeptide ENV	0.0804879		1198	Tripeptide SQM	0.0322078
1199	Tripeptide DRV	0.0804481		1199	Tripeptide CGG	0.0322064
1200	Tripeptide GPR	0.0803674		1200	Tripeptide DEE	0.0322029
1201	Tripeptide AMZ	0.0803517		1201	Tripeptide EYX	0.0322003
1202	Tripeptide LVX	0.0802855		1202	Tripeptide KLE	0.0321598
1203	Tripeptide ITN	0.0802739		1203	Tripeptide KWM	0.0321578
1204	Tripeptide QXE	0.0801582		1204	Tripeptide GIE	0.0321562
1205	Tripeptide ERI	0.0801497		1205	Tripeptide BFK	0.0321489
1206	Tripeptide JOC	0.0801295		1206	Tripeptide IAT	0.0321485
1207	Tripeptide LNN	0.0801133		1207	Tripeptide LDA	0.0321477
1208	Tripeptide GFT	0.0800326		1208	Dipeptide DV	0.0321455
1209	Tripeptide IHJ	0.0800313		1209	Tripeptide ULL	0.0321345
1210	Tripeptide KVI	0.0800054		1210	Tripeptide KAI	0.0321283
1211	Tripeptide SJP	0.0800048		1211	Tripeptide XLO	0.0321231
1212	Tripeptide PPS	0.0799601		1212	Tripeptide SVN	0.0321142
1213	Tripeptide YED	0.0799554		1213	Tripeptide WVO	0.032101
1214	Tripeptide ESL	0.0799539		1214	Tripeptide QFG	0.0320889
1215	Tripeptide ISU	0.0799372		1215	Tripeptide ADE	0.0320842
1216	Tripeptide VSE	0.0799108		1216	Tripeptide AKC	0.0320556
1217	Tripeptide VIV	0.0799073		1217	Tripeptide EMN	0.0320242
1218	Tripeptide KKL	0.0798897		1218	Tripeptide DAH	0.0320226
1219	Tripeptide IIV	0.0798662		1219	Tripeptide ZMK	0.0320181
1220	Tripeptide TLI	0.0798393		1220	Tripeptide JVX	0.032015
1221	Tripeptide FAG	0.0798328		1221	Tripeptide BLG	0.0320131
1222	Tripeptide SIA	0.0798082		1222	Tripeptide UHN	0.0320131
1223	Tripeptide VNT	0.0797807		1223	Tripeptide TEQ	0.032
1224	Tripeptide WKK	0.0797343		1224	Dipeptide HF	0.0319849
1225	Tripeptide ADR	0.0796757		1225	Tripeptide JAR	0.0319815
1226	Tripeptide VHH	0.0796747		1226	Tripeptide OPQ	0.0319675
1227	Tripeptide XKN	0.0796327		1227	Tripeptide ARG	0.0319592
1228	Tripeptide QLR	0.079614		1228	Tripeptide CEF	0.0319581
1229	Tripeptide GSL	0.0795808		1229	Tripeptide PMA	0.0319572
1230	Tripeptide OVT	0.0795759		1230	Tripeptide VRJ	0.0319572
1231	Tripeptide DFA	0.0795506		1231	Dipeptide PF	0.031949
1232	Tripeptide HET	0.0795154		1232	Tripeptide QBD	0.0319039
1233	Tripeptide LIF	0.0794983		1233	Tripeptide HGR	0.0319022
1234	Tripeptide TTR	0.0794606		1234	Tripeptide LCQ	0.0319016
1235	Dipeptide HK	0.0794544		1235	Tripeptide TLI	0.0318927
1236	Tripeptide LSF	0.0794521		1236	Tripeptide QLF	0.0318821
1237	Tripeptide LIR	0.079448		1237	Dipeptide EY	0.0318752
1238	Tripeptide UOT	0.0793528		1238	Tripeptide VUI	0.0318708
1239	Tripeptide XXD	0.0793302		1239	Tripeptide FYE	0.0318682
1240	Tripeptide GKD	0.079311		1240	Tripeptide SZA	0.0318436
1241	Tripeptide XDE	0.0791934		1241	Tripeptide ZFP	0.0318304
1242	Tripeptide RRA	0.0791905		1242	Dipeptide SV	0.0318156
1243	Tripeptide ALD	0.0791279		1243	Dipeptide IN	0.0318056
1244	Dipeptide CP	0.079105		1244	Tripeptide KHH	0.031801
1245	Tripeptide DWE	0.0790893		1245	Tripeptide GYD	0.0317747
1246	Tripeptide EHG	0.0789745		1246	Tripeptide TOJ	0.0317327
1247	Tripeptide AVI	0.078954		1247	Tripeptide EHW	0.0317318
1248	Tripeptide IAV	0.0788994		1248	Tripeptide XZF	0.0317294
1249	Tripeptide YVR	0.0788313		1249	Tripeptide GXN	0.0317237
1250	Tripeptide RQV	0.0788185		1250	Tripeptide SFV	0.0316978
1251	Tripeptide SIV	0.0787617		1251	Tripeptide HTA	0.0316966
1252	Tripeptide KKA	0.0786833		1252	Tripeptide XAI	0.0316573
1253	Tripeptide DVY	0.0786526		1253	Dipeptide TS	0.031653
1254	Tripeptide IHD	0.0786228		1254	Tripeptide CXL	0.0316414
1255	Tripeptide BMX	0.07856		1255	Tripeptide WMN	0.031627
1256	Tripeptide VNS	0.0785402		1256	Tripeptide OOA	0.0316264
1257	Tripeptide DGT	0.0784898		1257	Tripeptide BBX	0.0316142
1258	Tripeptide VRD	0.0784725		1258	Tripeptide SAT	0.0316098
1259	Tripeptide VDT	0.0784242		1259	Dipeptide HC	0.0316093
1260	Tripeptide TCJ	0.0784011		1260	Tripeptide LIH	0.0316018
1261	Tripeptide KGL	0.0783799		1261	Tripeptide XBK	0.0315984
1262	Tripeptide GCA	0.0783714		1262	Tripeptide ZCV	0.031598
1263	Tripeptide TTL	0.0783505		1263	Tripeptide GJL	0.0315815
1264	Tripeptide ISW	0.0783348		1264	Tripeptide GKT	0.0315779
1265	Tripeptide GRT	0.0782662		1265	Tripeptide KMG	0.0315506
1266	Tripeptide PEH	0.0781028		1266	Tripeptide FYO	0.0315238
1267	Tripeptide NXC	0.0780982		1267	Tripeptide USE	0.0315184
1268	Tripeptide PRV	0.0780932		1268	Tripeptide AAY	0.0314877
1269	Tripeptide PFT	0.078092		1269	Tripeptide QEN	0.0314755
1270	Tripeptide HSX	0.0780395		1270	Tripeptide BGD	0.0314749
1271	Tripeptide OCV	0.0780128		1271	Tripeptide KTL	0.0314747
1272	Tripeptide PLD	0.0779829		1272	Tripeptide NIF	0.0314737
1273	Tripeptide VSP	0.0779091		1273	Tripeptide FWC	0.0314604
1274	Tripeptide HLS	0.0778852		1274	Dipeptide VY	0.0314426
1275	Tripeptide RDG	0.0778676		1275	Tripeptide EIY	0.0314294
1276	Tripeptide FGK	0.0778345		1276	Tripeptide BCZ	0.0314267
1277	Tripeptide RIT	0.077832		1277	Tripeptide WGD	0.0314232
1278	Tripeptide RTT	0.0778115		1278	Tripeptide JYW	0.0314077
1279	Tripeptide EWV	0.0777579		1279	Tripeptide DMS	0.0314061
1280	Tripeptide RNS	0.0777333		1280	Tripeptide HFK	0.0314012
1281	Tripeptide AET	0.077699		1281	Tripeptide SLE	0.0313858
1282	Tripeptide QGD	0.0776461		1282	Tripeptide UPI	0.0313707
1283	Tripeptide PGY	0.0776239		1283	Tripeptide NNQ	0.0313657
1284	Tripeptide SKA	0.0776013		1284	Tripeptide CZX	0.0313608
1285	Tripeptide NEA	0.0775572		1285	Tripeptide JYG	0.0313431
1286	Tripeptide LTR	0.0775459		1286	Tripeptide FOB	0.0313354
1287	Tripeptide EKG	0.0775302		1287	Dipeptide ZD	0.0313221
1288	Tripeptide POE	0.0775288		1288	Tripeptide JKW	0.0313088
1289	Tripeptide SSA	0.0774909		1289	Tripeptide RGV	0.0313049
1290	Tripeptide RVL	0.0774139		1290	Tripeptide OXK	0.0313048
1291	Tripeptide EPN	0.0773634		1291	Tripeptide GGT	0.0313029
1292	Tripeptide URO	0.0773577		1292	Tripeptide RNI	0.0312946
1293	Tripeptide GEV	0.0772732		1293	Tripeptide OOB	0.0312914
1294	Tripeptide SPV	0.0772378		1294	Tripeptide RBD	0.0312728
1295	Tripeptide GSV	0.0770021		1295	Tripeptide GGS	0.0312662
1296	Tripeptide RAE	0.0769775		1296	Tripeptide KVV	0.0312587
1297	Tripeptide CRY	0.0768783		1297	Tripeptide VRT	0.0312289
1298	Tripeptide VIL	0.0768204		1298	Tripeptide KNO	0.0312109
1299	Tripeptide YLA	0.076634		1299	Tripeptide ZAU	0.0312085
1300	Tripeptide XAM	0.0766271		1300	Tripeptide EMW	0.0311828
1301	Tripeptide WCM	0.0766156		1301	Tripeptide GNV	0.0311606
1302	Tripeptide EZT	0.0766098		1302	Tripeptide GKP	0.0311461
1303	Tripeptide GMS	0.0766053		1303	Dipeptide YV	0.0311393
1304	Tripeptide DRL	0.076558		1304	Tripeptide PTQ	0.0311346
1305	Tripeptide DGH	0.0765513		1305	Tripeptide ISI	0.0311267
1306	Tripeptide GTL	0.0765443		1306	Tripeptide AQL	0.0311251
1307	Tripeptide TGR	0.0765187		1307	Tripeptide XGI	0.0311216
1308	Tripeptide JZN	0.0764994		1308	Tripeptide CFC	0.0311167
1309	Tripeptide WHI	0.0764767		1309	Tripeptide ATE	0.031115
1310	Tripeptide ZHM	0.0764746		1310	Tripeptide QZD	0.0311091
1311	Tripeptide NRA	0.0764325		1311	Tripeptide HND	0.0311042
1312	Tripeptide RYP	0.0764106		1312	Tripeptide GFS	0.0310888
1313	Tripeptide LSK	0.076399		1313	Tripeptide KRT	0.0310882
1314	Tripeptide GLD	0.0763705		1314	Tripeptide NOB	0.0310851
1315	Tripeptide EQV	0.0763698		1315	Tripeptide FLD	0.0310623
1316	Tripeptide LGQ	0.0763265		1316	Tripeptide VFD	0.0310531
1317	Tripeptide GIR	0.0763175		1317	Tripeptide OII	0.0310506
1318	Tripeptide FIK	0.0761967		1318	Tripeptide LHG	0.0310496
1319	Tripeptide RLS	0.0760965		1319	Tripeptide HGF	0.0310429
1320	Tripeptide HAD	0.0760867		1320	Tripeptide HKS	0.0310384
1321	Tripeptide EYW	0.0760541		1321	Tripeptide JFZ	0.0310295
1322	Tripeptide HZK	0.0760444		1322	Tripeptide BFU	0.0309977
1323	Tripeptide GAW	0.0759812		1323	Tripeptide LXK	0.0309953
1324	Tripeptide LDG	0.0758989		1324	Tripeptide AQG	0.0309865
1325	Tripeptide VKG	0.0758142		1325	Tripeptide TCZ	0.030983
1326	Tripeptide KRI	0.0757734		1326	Tripeptide LRA	0.0309722
1327	Tripeptide TKA	0.0757632		1327	Tripeptide EEQ	0.0309314
1328	Tripeptide PAH	0.0756466		1328	Tripeptide LRH	0.0309298
1329	Tripeptide VPD	0.0756176		1329	Tripeptide NWU	0.0309277
1330	Tripeptide FKK	0.0755944		1330	Tripeptide IMY	0.0309035
1331	Tripeptide FOW	0.0754399		1331	Tripeptide HZX	0.0309035
1332	Tripeptide BDF	0.0754141		1332	Tripeptide BIB	0.0309015
1333	Tripeptide RIY	0.0753749		1333	Tripeptide HYU	0.0308953
1334	Tripeptide HXW	0.0753669		1334	Tripeptide SGA	0.030891
1335	Tripeptide GTA	0.0753066		1335	Tripeptide AAI	0.0308837
1336	Tripeptide PQN	0.0752726		1336	Tripeptide HYR	0.0308617
1337	Tripeptide BSK	0.075227		1337	Tripeptide PRE	0.0308615
1338	Tripeptide SLV	0.0751908		1338	Tripeptide DZD	0.030859
1339	Tripeptide VED	0.0751228		1339	Tripeptide TJI	0.0308565
1340	Tripeptide FLF	0.0750852		1340	Tripeptide DJT	0.0308529
1341	Tripeptide STH	0.0749968		1341	Tripeptide LFX	0.0308496
1342	Tripeptide QLS	0.07495		1342	Tripeptide ONE	0.0308495
1343	Tripeptide LSL	0.0749414		1343	Tripeptide YDD	0.030842
1344	Tripeptide LTC	0.074916		1344	Tripeptide YUC	0.030834
1345	Tripeptide CJR	0.0749076		1345	Tripeptide ROU	0.0308327
1346	Tripeptide MKA	0.0748799		1346	Tripeptide AYD	0.0308266
1347	Tripeptide ELG	0.0748799		1347	Tripeptide XGM	0.0308257
1348	Tripeptide PLV	0.0748482		1348	Tripeptide FHG	0.0308239
1349	Tripeptide RPL	0.0747904		1349	Tripeptide KDL	0.0307962
1350	Tripeptide KYG	0.0747817		1350	Tripeptide TRP	0.0307949
1351	Tripeptide IDQ	0.0747287		1351	Tripeptide GIR	0.0307947
1352	Tripeptide PVT	0.0747021		1352	Tripeptide YJW	0.0307842
1353	Tripeptide DEF	0.0746872		1353	Tripeptide LAE	0.0307811
1354	Tripeptide GLK	0.074684		1354	Tripeptide CBI	0.0307693
1355	Tripeptide AEK	0.0746798		1355	Tripeptide YFW	0.030768
1356	Tripeptide NDB	0.0746774		1356	Tripeptide DCI	0.0307636
1357	Tripeptide QAT	0.0746665		1357	Tripeptide TEF	0.0307597
1358	Tripeptide YDP	0.0746176		1358	Tripeptide FQF	0.0307452
1359	Tripeptide YWV	0.0746127		1359	Tripeptide TSI	0.0307254
1360	Tripeptide KLL	0.0745928		1360	Tripeptide SOG	0.0307205
1361	Tripeptide YPV	0.0744798		1361	Tripeptide OYH	0.0306955
1362	Dipeptide ZT	0.0744692		1362	Tripeptide LJU	0.0306911
1363	Tripeptide ELD	0.0743791		1363	Tripeptide VUD	0.03069
1364	Tripeptide LQL	0.074326		1364	Tripeptide EON	0.0306892
1365	Tripeptide QVG	0.0742588		1365	Tripeptide TQS	0.0306854
1366	Tripeptide PHC	0.0742421		1366	Tripeptide WGA	0.0306696
1367	Tripeptide EWR	0.0742276		1367	Tripeptide URA	0.0306687
1368	Tripeptide WDN	0.0741481		1368	Dipeptide PM	0.0306631
1369	Tripeptide RGK	0.0741354		1369	Tripeptide SLT	0.0306506
1370	Tripeptide TII	0.0740618		1370	Tripeptide AAR	0.0306397
1371	Tripeptide ODR	0.0740372		1371	Tripeptide SBB	0.0306353
1372	Tripeptide GTF	0.0739883		1372	Tripeptide DGA	0.0306274
1373	Tripeptide VFD	0.073986		1373	Tripeptide KKX	0.0306043
1374	Tripeptide GGQ	0.0739604		1374	Tripeptide IDL	0.0306031
1375	Tripeptide LNS	0.0739467		1375	Dipeptide PS	0.0305803
1376	Tripeptide VLE	0.0739386		1376	Tripeptide DZB	0.0305776
1377	Tripeptide FGF	0.0739359		1377	Tripeptide AAD	0.0305641
1378	Tripeptide SBP	0.0739351		1378	Tripeptide UQC	0.0305639
1379	Tripeptide PCH	0.0738336		1379	Tripeptide JES	0.0305509
1380	Tripeptide OGI	0.0738331		1380	Tripeptide DEN	0.0305468
1381	Tripeptide TRF	0.0738253		1381	Tripeptide KSL	0.0305467
1382	Tripeptide GHR	0.0738021		1382	Tripeptide GTD	0.0305445
1383	Tripeptide TRA	0.0737969		1383	Tripeptide OAP	0.0305434
1384	Tripeptide AEP	0.073759		1384	Tripeptide UZM	0.03054
1385	Tripeptide FQP	0.0736956		1385	Tripeptide UUW	0.0305365
1386	Tripeptide JVS	0.0736215		1386	Tripeptide SVS	0.0305188
1387	Tripeptide VGF	0.0736203		1387	Tripeptide NGN	0.0305051
1388	Tripeptide EIA	0.0736056		1388	Tripeptide AEF	0.0305011
1389	Tripeptide RSL	0.0735686		1389	Tripeptide VAV	0.0304844
1390	Tripeptide GKE	0.0735498		1390	Tripeptide QIC	0.0304672
1391	Monopeptide J	0.0734707		1391	Tripeptide BCA	0.0304595
1392	Tripeptide REF	0.0733902		1392	Tripeptide AVR	0.0304577
1393	Tripeptide QAD	0.0733512		1393	Tripeptide EOY	0.0304533
1394	Tripeptide GEK	0.0732874		1394	Tripeptide NOI	0.0304482
1395	Tripeptide GHC	0.0732848		1395	Tripeptide WAD	0.0304354
1396	Tripeptide DYA	0.0732705		1396	Tripeptide ZLU	0.0304316
1397	Tripeptide QNN	0.0732603		1397	Tripeptide VRY	0.0304182
1398	Tripeptide AVV	0.0731798		1398	Tripeptide XHB	0.0304051
1399	Tripeptide YGD	0.07312		1399	Tripeptide PBS	0.0303966
1400	Tripeptide DRT	0.0730696		1400	Tripeptide AGH	0.0303941
1401	Tripeptide VQA	0.0730693		1401	Tripeptide GHW	0.0303807
1402	Tripeptide RRF	0.073004		1402	Tripeptide UVM	0.030375
1403	Tripeptide KAT	0.0730035		1403	Tripeptide QAL	0.0303711
1404	Tripeptide AZI	0.0729791		1404	Monopeptide F	0.0303704
1405	Tripeptide VSL	0.0729706		1405	Tripeptide DGJ	0.0303687
1406	Tripeptide IPE	0.0729274		1406	Tripeptide LWT	0.0303659
1407	Tripeptide EAT	0.0728979		1407	Tripeptide GPK	0.0303408
1408	Tripeptide LDH	0.0728774		1408	Tripeptide DRK	0.030315
1409	Tripeptide COC	0.0728708		1409	Tripeptide QDA	0.0303131
1410	Tripeptide KFA	0.0728515		1410	Tripeptide LGO	0.0303067
1411	Tripeptide YQU	0.0728443		1411	Tripeptide KMM	0.0303042
1412	Tripeptide DYS	0.0728325		1412	Tripeptide HYP	0.0303012
1413	Tripeptide TIE	0.0727967		1413	Tripeptide JPY	0.0302898
1414	Tripeptide JHV	0.0727752		1414	Tripeptide IWF	0.0302864
1415	Tripeptide DGE	0.0727458		1415	Tripeptide ANR	0.0302793
1416	Tripeptide SEL	0.0727279		1416	Tripeptide YPI	0.0302752
1417	Tripeptide GSG	0.0727172		1417	Tripeptide NTQ	0.0302425
1418	Tripeptide ASG	0.0727142		1418	Tripeptide YBP	0.0302408
1419	Tripeptide YID	0.0727104		1419	Tripeptide OBI	0.0302397
1420	Tripeptide TVP	0.0726974		1420	Tripeptide MCC	0.0302124
1421	Tripeptide PAD	0.0726807		1421	Tripeptide FPA	0.0302013
1422	Tripeptide EKI	0.0726766		1422	Dipeptide AL	0.0301892
1423	Tripeptide DZY	0.072636		1423	Tripeptide MNK	0.030178
1424	Tripeptide KHN	0.0725701		1424	Tripeptide ALG	0.0301719
1425	Tripeptide EAR	0.072456		1425	Tripeptide HQW	0.0301703
1426	Tripeptide DDV	0.0724546		1426	Tripeptide MEV	0.0301701
1427	Tripeptide ETA	0.0724197		1427	Tripeptide YPY	0.0301649
1428	Tripeptide TGL	0.0724141		1428	Tripeptide GWV	0.0301634
1429	Tripeptide AAQ	0.0723761		1429	Tripeptide OUV	0.0301436
1430	Tripeptide DDN	0.0723524		1430	Tripeptide UJP	0.0301362
1431	Tripeptide VMA	0.0723478		1431	Tripeptide KGD	0.0301305
1432	Tripeptide LWN	0.0723403		1432	Tripeptide FSE	0.0301301
1433	Tripeptide DDG	0.0723211		1433	Tripeptide SIE	0.0301181
1434	Tripeptide KAK	0.0721216		1434	Tripeptide RMP	0.0301126
1435	Tripeptide TKV	0.0721032		1435	Tripeptide ZHF	0.0300944
1436	Tripeptide SAN	0.0720479		1436	Tripeptide VVX	0.0300841
1437	Tripeptide HQG	0.0719812		1437	Tripeptide YNY	0.0300827
1438	Tripeptide RNI	0.0719543		1438	Tripeptide ZSN	0.0300399
1439	Tripeptide FAR	0.071945		1439	Tripeptide FKX	0.0300396
1440	Tripeptide PVP	0.0719335		1440	Tripeptide EBI	0.0300355
1441	Tripeptide TQI	0.0719232		1441	Tripeptide EKA	0.0300271
1442	Tripeptide YPL	0.0719142		1442	Dipeptide VI	0.0300187
1443	Tripeptide TFG	0.0719128		1443	Tripeptide WRN	0.0300119
1444	Tripeptide QTL	0.0719118		1444	Tripeptide QIG	0.0299967
1445	Tripeptide SEV	0.0719016		1445	Tripeptide MFD	0.0299959
1446	Tripeptide RSP	0.0718596		1446	Tripeptide SLL	0.0299588
1447	Tripeptide DHY	0.071827		1447	Tripeptide GCK	0.0299557
1448	Tripeptide LTD	0.0718269		1448	Dipeptide YM	0.0299362
1449	Tripeptide LKA	0.0717887		1449	Tripeptide BJR	0.0299361
1450	Tripeptide BCD	0.0717378		1450	Tripeptide RQA	0.02993
1451	Tripeptide TTT	0.0717339		1451	Dipeptide ZW	0.0299286
1452	Tripeptide VAI	0.0717078		1452	Tripeptide AQV	0.0299176
1453	Tripeptide GYI	0.0717025		1453	Tripeptide PTY	0.0299019
1454	Tripeptide TVE	0.0716755		1454	Tripeptide RLT	0.029901
1455	Tripeptide LGT	0.071632		1455	Tripeptide HSN	0.0298979
1456	Tripeptide LNL	0.0715205		1456	Tripeptide HVH	0.0298965
1457	Tripeptide HJW	0.0715157		1457	Tripeptide XGD	0.029896
1458	Tripeptide FTK	0.0715024		1458	Tripeptide CMN	0.0298916
1459	Tripeptide QAL	0.0714909		1459	Tripeptide DAO	0.0298873
1460	Tripeptide LIV	0.0713686		1460	Tripeptide POB	0.0298867
1461	Tripeptide FTG	0.071363		1461	Tripeptide ZXL	0.0298662
1462	Tripeptide PQR	0.0713052		1462	Dipeptide JO	0.0298595
1463	Tripeptide TAY	0.0712861		1463	Tripeptide YAE	0.0298463
1464	Tripeptide VVK	0.0712806		1464	Tripeptide GKH	0.0298433
1465	Tripeptide LXD	0.0712504		1465	Tripeptide DUF	0.0298431
1466	Tripeptide RGJ	0.0712425		1466	Tripeptide FEN	0.0298398
1467	Tripeptide EID	0.071242		1467	Tripeptide POV	0.0298371
1468	Tripeptide RTV	0.0712325		1468	Tripeptide MJJ	0.0298219
1469	Tripeptide DGL	0.0711714		1469	Tripeptide IRR	0.0298101
1470	Tripeptide SKN	0.0711572		1470	Tripeptide RLL	0.0298091
1471	Tripeptide LRS	0.0711455		1471	Tripeptide ALA	0.0298073
1472	Tripeptide ALJ	0.071139		1472	Tripeptide QYN	0.0298022
1473	Tripeptide PGI	0.0711003		1473	Tripeptide CBQ	0.0297989
1474	Tripeptide YSA	0.0710984		1474	Tripeptide DBO	0.0297867
1475	Tripeptide ARF	0.0710917		1475	Tripeptide FBU	0.0297813
1476	Tripeptide AQD	0.0710539		1476	Tripeptide AHH	0.0297765
1477	Tripeptide LDE	0.071037		1477	Tripeptide JAH	0.0297428
1478	Tripeptide EEQ	0.070952		1478	Tripeptide UQU	0.029729
1479	Tripeptide LYT	0.0709084		1479	Tripeptide SVP	0.0297186
1480	Tripeptide DVM	0.0709016		1480	Tripeptide YDU	0.0296952
1481	Tripeptide FCI	0.0708838		1481	Tripeptide WMG	0.0296938
1482	Tripeptide RAR	0.0708791		1482	Tripeptide IAE	0.0296929
1483	Tripeptide LDR	0.0708747		1483	Tripeptide IGC	0.0296897
1484	Tripeptide PGW	0.0708691		1484	Tripeptide MLC	0.0296878
1485	Tripeptide MAR	0.0708545		1485	Tripeptide DQV	0.0296807
1486	Tripeptide UEG	0.070766		1486	Tripeptide HOF	0.0296722
1487	Tripeptide NDZ	0.0707031		1487	Tripeptide AKQ	0.0296651
1488	Tripeptide EFL	0.0707021		1488	Tripeptide SNP	0.0296567
1489	Tripeptide SVN	0.0706669		1489	Tripeptide IAW	0.029646
1490	Tripeptide OOK	0.0706585		1490	Tripeptide NBS	0.0296449
1491	Tripeptide GHA	0.0706531		1491	Tripeptide NQF	0.0296438
1492	Tripeptide PEI	0.0706529		1492	Tripeptide OKM	0.0296231
1493	Tripeptide QGL	0.0706251		1493	Tripeptide EWC	0.029611
1494	Tripeptide SGS	0.070619		1494	Tripeptide REG	0.0295965
1495	Tripeptide FSS	0.0705954		1495	Tripeptide BHD	0.0295805
1496	Tripeptide JYB	0.0705838		1496	Tripeptide DLL	0.0295774
1497	Tripeptide KEA	0.07057		1497	Tripeptide MCL	0.0295741
1498	Tripeptide LNF	0.070565		1498	Tripeptide LNG	0.0295668
1499	Tripeptide QYS	0.0705638		1499	Tripeptide CSD	0.0295528
1500	Tripeptide GGF	0.0705347		1500	Tripeptide OUZ	0.0295518
1501	Tripeptide LKM	0.0704637		1501	Dipeptide SH	0.0295434
1502	Tripeptide KBT	0.0703555		1502	Tripeptide OUS	0.0295403
1503	Dipeptide YJ	0.0702823		1503	Tripeptide PLG	0.0295316
1504	Tripeptide LLF	0.0701826		1504	Tripeptide VPJ	0.0295279
1505	Tripeptide VAR	0.0701702		1505	Tripeptide WRD	0.0295194
1506	Tripeptide HEO	0.070159		1506	Tripeptide LGE	0.0295133
1507	Tripeptide DVA	0.0701511		1507	Tripeptide YNQ	0.0295015
1508	Tripeptide LVP	0.0701309		1508	Tripeptide INU	0.0294907
1509	Tripeptide QLG	0.0700872		1509	Tripeptide DNE	0.0294823
1510	Tripeptide FUA	0.0700758		1510	Tripeptide ITI	0.0294761
1511	Tripeptide JGC	0.0700502		1511	Tripeptide HYI	0.0294755
1512	Tripeptide DLG	0.0700414		1512	Tripeptide XFD	0.0294693
1513	Tripeptide GYV	0.0699898		1513	Tripeptide PXL	0.0294692
1514	Tripeptide LEE	0.0699862		1514	Tripeptide ATA	0.0294604
1515	Tripeptide GQL	0.0699787		1515	Tripeptide DRV	0.0294592
1516	Tripeptide GSA	0.0699784		1516	Tripeptide FTV	0.0294563
1517	Tripeptide FPG	0.069964		1517	Tripeptide NCN	0.0294488
1518	Tripeptide RXU	0.0699431		1518	Tripeptide LNI	0.029435
1519	Tripeptide AEN	0.0699257		1519	Tripeptide EGD	0.029435
1520	Tripeptide SAI	0.0698861		1520	Tripeptide VKQ	0.0294246
1521	Tripeptide TXP	0.0698208		1521	Tripeptide LLP	0.0294167
1522	Tripeptide WYW	0.0698088		1522	Tripeptide HBR	0.029412
1523	Tripeptide AER	0.0697571		1523	Tripeptide KAT	0.0293901
1524	Tripeptide LFS	0.0697569		1524	Tripeptide XJJ	0.0293642
1525	Tripeptide VDI	0.0697526		1525	Tripeptide GLS	0.0293508
1526	Tripeptide FCD	0.0697431		1526	Tripeptide SSG	0.0293508
1527	Tripeptide XPS	0.069736		1527	Tripeptide YGZ	0.0293415
1528	Tripeptide YEY	0.069707		1528	Tripeptide WEY	0.0293375
1529	Tripeptide MIG	0.0696751		1529	Tripeptide VNN	0.0293135
1530	Tripeptide VLN	0.069647		1530	Tripeptide IID	0.0292987
1531	Tripeptide SDD	0.0696058		1531	Tripeptide GQE	0.0292791
1532	Tripeptide LRV	0.0695147		1532	Tripeptide RIT	0.0292755
1533	Tripeptide EET	0.0695021		1533	Tripeptide CWV	0.0292735
1534	Tripeptide ATR	0.0694755		1534	Tripeptide REN	0.0292533
1535	Tripeptide IAT	0.0694662		1535	Tripeptide EPO	0.0292526
1536	Tripeptide LGE	0.0693856		1536	Tripeptide CGC	0.0292474
1537	Tripeptide CUH	0.0693566		1537	Tripeptide MZJ	0.0292414
1538	Tripeptide SVS	0.0693367		1538	Tripeptide QPY	0.0292384
1539	Tripeptide TEG	0.069336		1539	Tripeptide SME	0.0292357
1540	Tripeptide BKS	0.0692258		1540	Tripeptide ZNZ	0.0292286
1541	Tripeptide LVQ	0.0692136		1541	Tripeptide KIX	0.0292235
1542	Tripeptide TPV	0.0692073		1542	Tripeptide KPO	0.0292224
1543	Tripeptide IVA	0.0691649		1543	Tripeptide QRW	0.029217
1544	Tripeptide HPP	0.0690906		1544	Tripeptide NCO	0.0292094
1545	Tripeptide VSG	0.0690879		1545	Tripeptide KBA	0.0292066
1546	Tripeptide HLG	0.0690734		1546	Tripeptide MRO	0.0291956
1547	Tripeptide PKA	0.068925		1547	Tripeptide GBF	0.029194
1548	Tripeptide QSY	0.0689034		1548	Tripeptide RFL	0.0291917
1549	Tripeptide CXG	0.0688705		1549	Tripeptide LMQ	0.0291772
1550	Tripeptide DAD	0.0688609		1550	Tripeptide DGI	0.0291764
1551	Tripeptide DUU	0.068829		1551	Dipeptide KN	0.0291763
1552	Dipeptide XI	0.0687975		1552	Tripeptide TFG	0.0291742
1553	Tripeptide PXO	0.0687643		1553	Tripeptide OKZ	0.0291736
1554	Tripeptide GNT	0.0687197		1554	Tripeptide IBV	0.0291722
1555	Tripeptide VKL	0.0687174		1555	Tripeptide PER	0.0291649
1556	Tripeptide EIT	0.0687088		1556	Tripeptide WXZ	0.029163
1557	Tripeptide CQS	0.0686749		1557	Tripeptide TVN	0.0291624
1558	Tripeptide LPG	0.0686385		1558	Tripeptide WWH	0.0291583
1559	Tripeptide ZPA	0.0685971		1559	Tripeptide BSC	0.0291577
1560	Tripeptide VNI	0.0685864		1560	Tripeptide PXG	0.0291537
1561	Tripeptide MXX	0.0685802		1561	Tripeptide IAY	0.0291382
1562	Tripeptide MFO	0.068572		1562	Dipeptide CY	0.0291268
1563	Tripeptide RDF	0.0685666		1563	Tripeptide IUO	0.0291145
1564	Tripeptide RTI	0.0685405		1564	Tripeptide HIJ	0.0291081
1565	Tripeptide JOR	0.0685162		1565	Tripeptide BWG	0.0291066
1566	Tripeptide QAS	0.0685046		1566	Tripeptide IZT	0.0290932
1567	Tripeptide FPD	0.0684979		1567	Tripeptide NGL	0.0290794
1568	Tripeptide GFA	0.0684922		1568	Tripeptide UJU	0.0290762
1569	Tripeptide QXO	0.0684905		1569	Tripeptide BNG	0.0290592
1570	Tripeptide PAL	0.0684793		1570	Tripeptide UVN	0.0290543
1571	Tripeptide RAQ	0.0683884		1571	Tripeptide JCS	0.029044
1572	Tripeptide VAE	0.0683701		1572	Tripeptide SLC	0.0290367
1573	Tripeptide FIT	0.0683024		1573	Tripeptide EQK	0.0290237
1574	Tripeptide KLT	0.0682927		1574	Dipeptide IT	0.0290202
1575	Tripeptide GMV	0.0682825		1575	Tripeptide AFD	0.0290169
1576	Tripeptide GNA	0.0681803		1576	Tripeptide NKX	0.0290089
1577	Tripeptide NKY	0.0681111		1577	Tripeptide GLX	0.0289929
1578	Tripeptide YAI	0.0680961		1578	Tripeptide VAX	0.0289864
1579	Tripeptide GNP	0.0679836		1579	Tripeptide RBO	0.0289776
1580	Tripeptide HBO	0.0679787		1580	Tripeptide UDK	0.0289729
1581	Tripeptide VPP	0.0679668		1581	Tripeptide KLR	0.0289694
1582	Tripeptide JYX	0.0679387		1582	Tripeptide IEE	0.0289595
1583	Tripeptide CAA	0.0679148		1583	Tripeptide NCK	0.0289477
1584	Tripeptide KDL	0.0678977		1584	Tripeptide VHY	0.0289392
1585	Tripeptide WFQ	0.0678872		1585	Tripeptide AVL	0.0289361
1586	Tripeptide GJX	0.0678679		1586	Tripeptide GHU	0.0289303
1587	Tripeptide WGF	0.0678648		1587	Tripeptide RBJ	0.0289299
1588	Tripeptide VEG	0.0678305		1588	Tripeptide ALP	0.028919
1589	Tripeptide SVX	0.0678084		1589	Tripeptide REC	0.0289137
1590	Tripeptide UOG	0.0678058		1590	Tripeptide NLT	0.0289066
1591	Tripeptide GDO	0.0677979		1591	Tripeptide ZLA	0.0288969
1592	Tripeptide SRQ	0.0677934		1592	Tripeptide AEW	0.0288945
1593	Tripeptide PVQ	0.0677136		1593	Tripeptide LVC	0.0288766
1594	Tripeptide SUS	0.0676962		1594	Tripeptide YXU	0.0288665
1595	Tripeptide HHY	0.0676294		1595	Tripeptide EVY	0.028861
1596	Tripeptide GAM	0.0675856		1596	Tripeptide TNU	0.028858
1597	Tripeptide SIK	0.0675627		1597	Tripeptide QWZ	0.0288534
1598	Tripeptide ZZY	0.067537		1598	Tripeptide UCZ	0.0288478
1599	Tripeptide BRV	0.067533		1599	Tripeptide NSE	0.0288398
1600	Tripeptide PLN	0.0674839		1600	Tripeptide NUS	0.0288339
1601	Tripeptide NCI	0.067477		1601	Dipeptide DA	0.0288068
1602	Tripeptide EVR	0.0674388		1602	Tripeptide EVL	0.0288064
1603	Tripeptide ECX	0.0673626		1603	Tripeptide RAB	0.0288046
1604	Tripeptide VET	0.0673431		1604	Tripeptide TKA	0.0288044
1605	Tripeptide QVF	0.0673331		1605	Tripeptide ELA	0.0287956
1606	Tripeptide ZZB	0.0672753		1606	Tripeptide CYM	0.0287844
1607	Tripeptide QOT	0.0672744		1607	Tripeptide HSO	0.0287794
1608	Tripeptide END	0.0672294		1608	Tripeptide KAJ	0.0287765
1609	Tripeptide GGR	0.0672146		1609	Dipeptide YD	0.0287723
1610	Tripeptide FFK	0.0672133		1610	Tripeptide KEN	0.0287579
1611	Tripeptide XME	0.0672118		1611	Tripeptide VLE	0.0287547
1612	Tripeptide NYD	0.0671287		1612	Tripeptide AMN	0.0287529
1613	Tripeptide ZIA	0.0671015		1613	Tripeptide QVG	0.0287479
1614	Tripeptide GRV	0.0670404		1614	Tripeptide GFA	0.0287416
1615	Tripeptide LAF	0.0670309		1615	Tripeptide NMI	0.0287367
1616	Dipeptide ZY	0.0670266		1616	Tripeptide YVQ	0.0287216
1617	Tripeptide YUJ	0.0669809		1617	Tripeptide CQL	0.0287032
1618	Tripeptide XSX	0.0669481		1618	Dipeptide OW	0.0286998
1619	Tripeptide SAF	0.0669249		1619	Tripeptide YDG	0.0286943
1620	Tripeptide ANP	0.0668897		1620	Tripeptide OAC	0.0286919
1621	Tripeptide BHA	0.0668872		1621	Tripeptide CMG	0.0286899
1622	Tripeptide YKN	0.0668808		1622	Tripeptide PYE	0.0286817
1623	Tripeptide QIL	0.0668539		1623	Tripeptide GAF	0.0286815
1624	Tripeptide SRA	0.0668478		1624	Tripeptide CWL	0.0286692
1625	Tripeptide HQB	0.0668268		1625	Tripeptide DWA	0.0286674
1626	Tripeptide ETK	0.0667942		1626	Tripeptide ISE	0.0286646
1627	Tripeptide VKV	0.0667789		1627	Tripeptide NNF	0.02865
1628	Tripeptide GRM	0.0667776		1628	Tripeptide CPT	0.0286487
1629	Tripeptide DNX	0.0667418		1629	Tripeptide GAT	0.0286476
1630	Tripeptide FDA	0.0666793		1630	Tripeptide SQL	0.0286347
1631	Tripeptide MNH	0.066638		1631	Dipeptide QB	0.0286281
1632	Tripeptide UNH	0.0666363		1632	Tripeptide LDN	0.0286205
1633	Tripeptide TZR	0.0665965		1633	Tripeptide CJG	0.0286115
1634	Tripeptide NHJ	0.0665892		1634	Tripeptide PKR	0.0286111
1635	Tripeptide IIS	0.0665812		1635	Tripeptide WIA	0.0286099
1636	Tripeptide DSK	0.0665767		1636	Tripeptide XRX	0.0285825
1637	Dipeptide QC	0.0665549		1637	Tripeptide GVS	0.0285793
1638	Tripeptide FCV	0.0665493		1638	Tripeptide OIU	0.0285662
1639	Tripeptide EGK	0.0664984		1639	Tripeptide ATN	0.0285505
1640	Tripeptide TJK	0.0664612		1640	Tripeptide NTA	0.0285367
1641	Tripeptide PZV	0.0664532		1641	Tripeptide NVJ	0.0285273
1642	Tripeptide VYT	0.066451		1642	Tripeptide QVR	0.0285057
1643	Tripeptide AZE	0.0664464		1643	Tripeptide WWF	0.0285014
1644	Tripeptide AKR	0.0664294		1644	Tripeptide YOL	0.0285007
1645	Tripeptide SAS	0.0664117		1645	Tripeptide TTG	0.0284963
1646	Tripeptide LRI	0.0663892		1646	Tripeptide VWS	0.0284869
1647	Tripeptide AGY	0.0663763		1647	Tripeptide ZVG	0.0284853
1648	Tripeptide GYW	0.0663617		1648	Tripeptide BHO	0.0284812
1649	Tripeptide AWL	0.0663582		1649	Tripeptide AID	0.028474
1650	Tripeptide RTD	0.0663412		1650	Tripeptide XNE	0.0284679
1651	Tripeptide CZW	0.0663312		1651	Tripeptide HTE	0.0284657
1652	Tripeptide LAH	0.0663086		1652	Tripeptide MOB	0.0284614
1653	Tripeptide SVF	0.0662926		1653	Tripeptide GHM	0.0284595
1654	Tripeptide FTE	0.0662918		1654	Tripeptide FGA	0.0284573
1655	Tripeptide QHC	0.0662631		1655	Dipeptide FP	0.0284405
1656	Tripeptide IYB	0.0661876		1656	Tripeptide VIS	0.0284337
1657	Tripeptide MCB	0.0661636		1657	Tripeptide QBY	0.0284322
1658	Tripeptide DHP	0.0661448		1658	Tripeptide DOX	0.0284186
1659	Tripeptide KRB	0.0661367		1659	Tripeptide VZV	0.0284176
1660	Tripeptide CMP	0.0660805		1660	Tripeptide KZC	0.0283931
1661	Tripeptide NJV	0.0660515		1661	Tripeptide YMY	0.028381
1662	Tripeptide ATY	0.0660257		1662	Tripeptide AQX	0.0283742
1663	Tripeptide RAK	0.0660254		1663	Tripeptide RQU	0.0283629
1664	Tripeptide PPL	0.0660001		1664	Tripeptide BSZ	0.0283582
1665	Tripeptide NEW	0.0659949		1665	Tripeptide PGR	0.0283572
1666	Tripeptide VGI	0.0659881		1666	Tripeptide BVA	0.0283535
1667	Tripeptide IAY	0.0659839		1667	Tripeptide QHF	0.0283482
1668	Tripeptide PRA	0.0659688		1668	Tripeptide NLK	0.0283414
1669	Tripeptide RGE	0.0658978		1669	Tripeptide KCN	0.028337
1670	Tripeptide TVN	0.0658501		1670	Tripeptide HET	0.0283306
1671	Tripeptide BAQ	0.0658457		1671	Tripeptide MJX	0.0283155
1672	Tripeptide TRL	0.0658395		1672	Tripeptide IWL	0.0283131
1673	Tripeptide YVP	0.0657672		1673	Tripeptide RPA	0.0282916
1674	Tripeptide HXN	0.0657335		1674	Tripeptide AQY	0.0282888
1675	Tripeptide DTR	0.065719		1675	Tripeptide QWD	0.0282719
1676	Tripeptide VTE	0.0657174		1676	Tripeptide NYD	0.0282713
1677	Tripeptide CPG	0.0657022		1677	Tripeptide LAI	0.0281983
1678	Tripeptide TGE	0.0656896		1678	Tripeptide CSY	0.0281543
1679	Tripeptide WBR	0.0656853		1679	Tripeptide WRM	0.0281495
1680	Tripeptide EAF	0.0656844		1680	Dipeptide KZ	0.0281462
1681	Tripeptide YDV	0.0656676		1681	Tripeptide FGE	0.0281302
1682	Tripeptide EEK	0.0656663		1682	Tripeptide CGO	0.0281294
1683	Tripeptide AWP	0.0656586		1683	Tripeptide IAQ	0.028125
1684	Tripeptide SFD	0.0656571		1684	Tripeptide IZD	0.0281249
1685	Tripeptide DIQ	0.065647		1685	Tripeptide ZGD	0.0281227
1686	Tripeptide KLA	0.0656315		1686	Tripeptide ZOP	0.0281209
1687	Tripeptide FCG	0.0656101		1687	Tripeptide IYH	0.028113
1688	Tripeptide DLD	0.0656075		1688	Tripeptide DBX	0.028086
1689	Tripeptide FGY	0.0656003		1689	Tripeptide WEH	0.0280816
1690	Tripeptide ZJT	0.0655945		1690	Tripeptide OVL	0.0280719
1691	Tripeptide TGW	0.065592		1691	Tripeptide RAT	0.0280692
1692	Tripeptide AIT	0.0655804		1692	Tripeptide CHM	0.0280656
1693	Tripeptide LLH	0.0655464		1693	Tripeptide FIA	0.0280579
1694	Tripeptide JWE	0.0654795		1694	Tripeptide PLI	0.0280523
1695	Tripeptide QNV	0.0654385		1695	Tripeptide GFJ	0.0280511
1696	Dipeptide CQ	0.0653437		1696	Tripeptide QDI	0.0280488
1697	Tripeptide NAS	0.0653426		1697	Tripeptide YPS	0.0280397
1698	Tripeptide ENL	0.0653283		1698	Tripeptide ABD	0.0280271
1699	Tripeptide LTK	0.065265		1699	Tripeptide YOC	0.0280195
1700	Tripeptide DLS	0.0652039		1700	Tripeptide TSH	0.0280139
1701	Tripeptide EII	0.0651945		1701	Tripeptide TZZ	0.0280062
1702	Tripeptide ESR	0.0650479		1702	Dipeptide YK	0.0279919
1703	Tripeptide XLS	0.0649579		1703	Tripeptide WIC	0.0279899
1704	Tripeptide VOY	0.0649545		1704	Tripeptide RVD	0.027987
1705	Dipeptide CF	0.0649336		1705	Tripeptide IDV	0.0279862
1706	Tripeptide VKE	0.0649293		1706	Tripeptide YFV	0.0279682
1707	Tripeptide IAE	0.0649165		1707	Tripeptide ATH	0.0279559
1708	Tripeptide TPT	0.0649044		1708	Tripeptide IPG	0.0279552
1709	Tripeptide HIO	0.0648687		1709	Tripeptide EAG	0.0279541
1710	Tripeptide PEK	0.06485		1710	Tripeptide DEA	0.0279511
1711	Tripeptide AYO	0.0647565		1711	Tripeptide ZUF	0.0279375
1712	Tripeptide DVV	0.0647407		1712	Tripeptide BWX	0.0279054
1713	Tripeptide EFY	0.0647161		1713	Tripeptide OJS	0.0279032
1714	Dipeptide CT	0.0647089		1714	Tripeptide WSN	0.0279014
1715	Tripeptide GHI	0.0646856		1715	Tripeptide MZP	0.0278927
1716	Tripeptide VID	0.064679		1716	Tripeptide QZJ	0.0278865
1717	Tripeptide SYP	0.06466		1717	Tripeptide PGT	0.0278688
1718	Tripeptide BPA	0.0646388		1718	Tripeptide BSG	0.0278632
1719	Tripeptide YTK	0.0646375		1719	Tripeptide KUT	0.0278631
1720	Tripeptide RML	0.0646364		1720	Tripeptide LRN	0.0278624
1721	Tripeptide KNG	0.0645996		1721	Tripeptide HOY	0.0278595
1722	Tripeptide DEK	0.064588		1722	Tripeptide UUV	0.0278586
1723	Tripeptide UZE	0.0644792		1723	Tripeptide QAP	0.0278498
1724	Tripeptide FBU	0.0644702		1724	Tripeptide AOP	0.0278406
1725	Tripeptide IAC	0.0644679		1725	Tripeptide CLH	0.0278263
1726	Tripeptide TVR	0.0644461		1726	Tripeptide SGO	0.0278256
1727	Tripeptide MPQ	0.064386		1727	Tripeptide FQA	0.0278172
1728	Tripeptide YEI	0.0643603		1728	Tripeptide PTN	0.0278165
1729	Tripeptide LFV	0.0643353		1729	Tripeptide RLN	0.0278149
1730	Tripeptide XRU	0.064332		1730	Tripeptide TEG	0.0278139
1731	Tripeptide KYH	0.0642866		1731	Tripeptide DDZ	0.0278129
1732	Tripeptide QSA	0.0642616		1732	Tripeptide SUX	0.0278108
1733	Tripeptide IIX	0.0642594		1733	Tripeptide EIV	0.0278069
1734	Tripeptide DKN	0.0642375		1734	Tripeptide QFT	0.0278015
1735	Tripeptide CIG	0.0642352		1735	Tripeptide ZKJ	0.027801
1736	Tripeptide ICH	0.0642337		1736	Tripeptide MXD	0.0277812
1737	Tripeptide AEW	0.064196		1737	Tripeptide EXR	0.0277804
1738	Tripeptide UDD	0.0641926		1738	Tripeptide RGY	0.0277671
1739	Tripeptide VXL	0.0641683		1739	Tripeptide AGQ	0.0277658
1740	Tripeptide TQQ	0.0641603		1740	Tripeptide YMG	0.0277608
1741	Tripeptide GKV	0.0641341		1741	Tripeptide WHF	0.027754
1742	Tripeptide DHB	0.0641163		1742	Tripeptide TOA	0.027751
1743	Tripeptide KSV	0.0641064		1743	Tripeptide PHU	0.0277439
1744	Tripeptide AFD	0.0640989		1744	Tripeptide SFH	0.0277244
1745	Tripeptide IKV	0.0640848		1745	Tripeptide PKP	0.0277181
1746	Tripeptide PGL	0.0640704		1746	Tripeptide YAF	0.0277181
1747	Dipeptide ZO	0.0640543		1747	Tripeptide RFJ	0.0277157
1748	Tripeptide DYN	0.0640241		1748	Tripeptide UZX	0.0277132
1749	Tripeptide JQN	0.0639873		1749	Tripeptide SWG	0.0277048
1750	Tripeptide SNJ	0.0639509		1750	Tripeptide JAO	0.027703
1751	Tripeptide ZYQ	0.0639169		1751	Tripeptide ULP	0.0276923
1752	Tripeptide FAN	0.0638872		1752	Tripeptide QSY	0.0276884
1753	Tripeptide KAI	0.0638783		1753	Tripeptide GKY	0.0276855
1754	Tripeptide CXV	0.0638512		1754	Tripeptide LLT	0.0276851
1755	Tripeptide ULN	0.0638281		1755	Tripeptide VEW	0.0276839
1756	Tripeptide DLB	0.0637713		1756	Tripeptide ZQX	0.027673
1757	Tripeptide GTR	0.0637693		1757	Tripeptide OZN	0.0276681
1758	Tripeptide TPA	0.0637197		1758	Tripeptide YUT	0.0276671
1759	Tripeptide UCI	0.0637128		1759	Tripeptide MJH	0.0276669
1760	Tripeptide PPO	0.0637008		1760	Tripeptide JOI	0.0276547
1761	Tripeptide DSL	0.063667		1761	Tripeptide GDT	0.0276452
1762	Tripeptide VFP	0.0636636		1762	Tripeptide YQF	0.0276426
1763	Tripeptide KIK	0.0636507		1763	Tripeptide IFI	0.0276361
1764	Tripeptide ZOC	0.0636085		1764	Dipeptide YW	0.0276298
1765	Tripeptide BSL	0.0636082		1765	Tripeptide XUQ	0.0276259
1766	Tripeptide FVA	0.063599		1766	Tripeptide SCL	0.0276193
1767	Tripeptide VQQ	0.0635784		1767	Tripeptide ZBM	0.0276156
1768	Tripeptide DGX	0.0635752		1768	Tripeptide EGO	0.0276143
1769	Tripeptide NAY	0.0635662		1769	Tripeptide ZOB	0.0276021
1770	Tripeptide ZWR	0.0635429		1770	Tripeptide RIG	0.0275831
1771	Tripeptide QVJ	0.0635211		1771	Tripeptide OMU	0.0275715
1772	Tripeptide QRV	0.0635086		1772	Tripeptide DNL	0.0275705
1773	Tripeptide ARS	0.0635061		1773	Tripeptide MJO	0.0275617
1774	Tripeptide YNG	0.0634969		1774	Tripeptide WQB	0.0275617
1775	Tripeptide QLV	0.0634825		1775	Tripeptide OLF	0.0275593
1776	Tripeptide LJC	0.0634812		1776	Tripeptide BUB	0.0275592
1777	Tripeptide NLN	0.063466		1777	Dipeptide LG	0.0275493
1778	Tripeptide RYA	0.0634652		1778	Tripeptide SXS	0.0275467
1779	Tripeptide ZHB	0.0634354		1779	Tripeptide CAZ	0.0275402
1780	Tripeptide TPM	0.0634295		1780	Tripeptide MMI	0.0275352
1781	Tripeptide KGV	0.0634293		1781	Tripeptide CVX	0.0275327
1782	Tripeptide LFD	0.0633236		1782	Tripeptide DVS	0.027515
1783	Tripeptide WUF	0.0633197		1783	Tripeptide BME	0.0275114
1784	Tripeptide KPL	0.0632889		1784	Tripeptide CWQ	0.0275096
1785	Tripeptide MLT	0.063235		1785	Tripeptide KFD	0.0275024
1786	Tripeptide NGP	0.0632114		1786	Tripeptide CTW	0.0274983
1787	Tripeptide PKO	0.0631819		1787	Tripeptide PBH	0.0274902
1788	Tripeptide SEK	0.0631766		1788	Tripeptide ZZS	0.0274826
1789	Tripeptide EEM	0.0631289		1789	Tripeptide EVV	0.027476
1790	Tripeptide GBY	0.063087		1790	Tripeptide JPS	0.0274654
1791	Tripeptide VVJ	0.0630857		1791	Tripeptide AEN	0.0274633
1792	Tripeptide BVO	0.0629826		1792	Tripeptide ZAG	0.0274602
1793	Tripeptide UDS	0.0629617		1793	Tripeptide UTW	0.0274551
1794	Tripeptide GPH	0.0628944		1794	Tripeptide ZVB	0.0274456
1795	Tripeptide PVD	0.0628701		1795	Tripeptide FOT	0.027444
1796	Tripeptide SMK	0.0628292		1796	Tripeptide AFA	0.0274439
1797	Tripeptide RXN	0.0628219		1797	Tripeptide QIV	0.0274408
1798	Tripeptide EDG	0.0628101		1798	Tripeptide NVG	0.0274379
1799	Tripeptide YGV	0.0628042		1799	Tripeptide DSN	0.0274279
1800	Tripeptide LKT	0.0627933		1800	Tripeptide WGW	0.0274265
1801	Tripeptide RKP	0.0627925		1801	Tripeptide MYC	0.0274219
1802	Tripeptide IOW	0.062792		1802	Tripeptide LAH	0.0274129
1803	Tripeptide EFN	0.0627518		1803	Tripeptide FUT	0.0273978
1804	Tripeptide MIA	0.0627303		1804	Tripeptide VVD	0.0273935
1805	Tripeptide ANF	0.0627169		1805	Tripeptide SRA	0.0273815
1806	Tripeptide IAI	0.0626826		1806	Tripeptide TVA	0.0273782
1807	Tripeptide UJZ	0.0626484		1807	Tripeptide NHL	0.0273713
1808	Dipeptide CY	0.0626473		1808	Tripeptide CVV	0.0273647
1809	Tripeptide WLA	0.0626194		1809	Tripeptide RGO	0.0273593
1810	Tripeptide WGN	0.0625504		1810	Tripeptide TAA	0.0273462
1811	Tripeptide LGX	0.0624817		1811	Tripeptide AFI	0.0273458
1812	Tripeptide PHV	0.0624644		1812	Dipeptide DJ	0.0273424
1813	Tripeptide QLI	0.0624275		1813	Tripeptide HJQ	0.0273305
1814	Tripeptide VPA	0.0624197		1814	Tripeptide HXI	0.027327
1815	Tripeptide VDN	0.0623763		1815	Tripeptide DRL	0.0273269
1816	Tripeptide AQA	0.062372		1816	Dipeptide CT	0.0273203
1817	Tripeptide EGV	0.0623717		1817	Tripeptide YIT	0.0273079
1818	Tripeptide QXW	0.0623664		1818	Tripeptide HVU	0.0273077
1819	Tripeptide AGS	0.0623588		1819	Tripeptide BSE	0.0273011
1820	Tripeptide CZH	0.0623166		1820	Tripeptide NRD	0.0272752
1821	Tripeptide WJH	0.0623097		1821	Tripeptide SLY	0.0272722
1822	Tripeptide TVA	0.0622653		1822	Tripeptide LQT	0.0272684
1823	Tripeptide TEA	0.0622596		1823	Tripeptide MQS	0.0272361
1824	Tripeptide PCQ	0.0622547		1824	Tripeptide PFQ	0.027234
1825	Dipeptide ZC	0.0622278		1825	Tripeptide IPS	0.027224
1826	Tripeptide YDG	0.0622071		1826	Tripeptide SKE	0.0272182
1827	Tripeptide VRI	0.0621787		1827	Tripeptide UGD	0.0272162
1828	Dipeptide CW	0.0621499		1828	Tripeptide TKR	0.0272096
1829	Tripeptide CPA	0.0621171		1829	Tripeptide MKD	0.0272061
1830	Tripeptide NFK	0.062106		1830	Tripeptide XCU	0.0272045
1831	Tripeptide LLY	0.0620835		1831	Tripeptide NYE	0.0271915
1832	Tripeptide DYT	0.062078		1832	Tripeptide AVA	0.0271869
1833	Dipeptide IZ	0.0620312		1833	Dipeptide HT	0.027153
1834	Tripeptide AGR	0.0619881		1834	Tripeptide DLV	0.0271445
1835	Tripeptide KLR	0.0619793		1835	Tripeptide PFJ	0.027143
1836	Tripeptide FPM	0.0619599		1836	Tripeptide IPZ	0.0271311
1837	Tripeptide GQK	0.0619481		1837	Tripeptide XRC	0.0271309
1838	Tripeptide RPS	0.0618985		1838	Tripeptide YXC	0.0271307
1839	Tripeptide YYE	0.0618593		1839	Tripeptide ZXT	0.0271149
1840	Tripeptide EAS	0.0618533		1840	Tripeptide DVL	0.0271136
1841	Tripeptide ZNE	0.0618459		1841	Tripeptide KPG	0.0271131
1842	Tripeptide NNR	0.0618357		1842	Tripeptide DGL	0.0271083
1843	Tripeptide DDX	0.0618355		1843	Tripeptide LIU	0.0271074
1844	Tripeptide NLI	0.0618182		1844	Tripeptide OHH	0.0271018
1845	Tripeptide LRK	0.0618153		1845	Tripeptide WQC	0.0271018
1846	Tripeptide NIL	0.0618097		1846	Tripeptide VGP	0.0270969
1847	Tripeptide LTJ	0.0618035		1847	Dipeptide XG	0.0270681
1848	Tripeptide TGC	0.0617941		1848	Tripeptide HYB	0.0270612
1849	Tripeptide SVE	0.0617906		1849	Tripeptide WHD	0.0270515
1850	Tripeptide AIV	0.0617552		1850	Tripeptide KZA	0.0270486
1851	Tripeptide ASP	0.0617513		1851	Tripeptide YXF	0.0270366
1852	Tripeptide QZQ	0.0617457		1852	Tripeptide EYR	0.0270218
1853	Tripeptide SRF	0.0617412		1853	Tripeptide ZLB	0.0270133
1854	Tripeptide JBC	0.0617392		1854	Tripeptide KRJ	0.0270101
1855	Tripeptide APH	0.0617338		1855	Tripeptide TJU	0.0270015
1856	Tripeptide NBD	0.0617179		1856	Tripeptide VYD	0.0269934
1857	Tripeptide DAF	0.0617153		1857	Tripeptide TIY	0.0269932
1858	Tripeptide RYL	0.0616844		1858	Tripeptide LDE	0.026989
1859	Tripeptide LBS	0.0616823		1859	Tripeptide XAE	0.0269864
1860	Tripeptide WSW	0.0616701		1860	Tripeptide ASV	0.0269858
1861	Tripeptide GIJ	0.0616606		1861	Tripeptide TRW	0.0269851
1862	Tripeptide PVS	0.0616588		1862	Tripeptide VIQ	0.0269826
1863	Tripeptide GAK	0.0616501		1863	Tripeptide TBA	0.0269761
1864	Tripeptide HIG	0.0615989		1864	Tripeptide BXN	0.0269716
1865	Tripeptide RMA	0.0615893		1865	Tripeptide LCH	0.0269672
1866	Tripeptide FDD	0.0615854		1866	Tripeptide NDJ	0.026959
1867	Tripeptide AGW	0.0615616		1867	Tripeptide ARQ	0.0269542
1868	Tripeptide VAK	0.0615595		1868	Tripeptide LAQ	0.0269488
1869	Tripeptide ILQ	0.061559		1869	Tripeptide IWX	0.0269481
1870	Tripeptide DQF	0.0615551		1870	Tripeptide HAO	0.0269339
1871	Tripeptide ZYR	0.0615172		1871	Tripeptide KQE	0.0269142
1872	Tripeptide HUB	0.0614838		1872	Tripeptide ORS	0.026908
1873	Tripeptide GLI	0.0614371		1873	Tripeptide LAY	0.0269077
1874	Tripeptide QGU	0.0614207		1874	Tripeptide JEM	0.0268903
1875	Tripeptide HWG	0.0613752		1875	Tripeptide JEV	0.0268871
1876	Tripeptide GVB	0.0613658		1876	Tripeptide KXH	0.026884
1877	Tripeptide JPN	0.0613609		1877	Tripeptide HCL	0.0268814
1878	Tripeptide GAF	0.0613429		1878	Tripeptide WLK	0.0268798
1879	Tripeptide RGH	0.0613001		1879	Tripeptide LMO	0.0268738
1880	Tripeptide GAT	0.0612882		1880	Tripeptide CYJ	0.026858
1881	Tripeptide IHO	0.0612662		1881	Tripeptide ALR	0.0268575
1882	Tripeptide JUG	0.0612098		1882	Tripeptide NSO	0.026856
1883	Tripeptide EUN	0.0611752		1883	Tripeptide GFN	0.0268499
1884	Tripeptide AKD	0.0611522		1884	Tripeptide PVJ	0.0268379
1885	Tripeptide GQH	0.0610904		1885	Tripeptide LHQ	0.0268327
1886	Tripeptide YUW	0.0610821		1886	Tripeptide RPM	0.0268273
1887	Tripeptide XZT	0.0610644		1887	Tripeptide PLN	0.0268213
1888	Tripeptide GWR	0.0610372		1888	Tripeptide MUC	0.0268132
1889	Tripeptide WKA	0.061005		1889	Tripeptide JVW	0.0268121
1890	Tripeptide UVG	0.0609771		1890	Tripeptide RVG	0.0268084
1891	Tripeptide LGY	0.0609754		1891	Tripeptide CNC	0.0267952
1892	Tripeptide RWN	0.0609337		1892	Tripeptide WSD	0.0267819
1893	Tripeptide RFR	0.0609219		1893	Dipeptide YY	0.0267672
1894	Tripeptide DPK	0.0609181		1894	Dipeptide KD	0.0267628
1895	Tripeptide EKE	0.0608969		1895	Tripeptide NDG	0.0267518
1896	Tripeptide GGX	0.0608857		1896	Tripeptide IVL	0.0267446
1897	Tripeptide ITL	0.0608751		1897	Tripeptide LEX	0.0267427
1898	Tripeptide IKT	0.0608358		1898	Tripeptide PTK	0.0267376
1899	Tripeptide AVS	0.0608162		1899	Tripeptide HIZ	0.0267265
1900	Tripeptide RPC	0.060807		1900	Tripeptide TFS	0.0267259
1901	Tripeptide IGE	0.0607447		1901	Tripeptide FNF	0.0267194
1902	Tripeptide CRK	0.0607386		1902	Tripeptide TZS	0.0267107
1903	Tripeptide NRH	0.0607199		1903	Tripeptide EPI	0.0267101
1904	Tripeptide LRG	0.0606332		1904	Tripeptide SYM	0.0267049
1905	Tripeptide BDC	0.0606293		1905	Tripeptide EOZ	0.0267031
1906	Tripeptide DLQ	0.0605766		1906	Tripeptide AFG	0.0266921
1907	Tripeptide CVG	0.0605703		1907	Tripeptide LYZ	0.0266918
1908	Tripeptide PCV	0.0605544		1908	Tripeptide NHB	0.0266865
1909	Tripeptide WXT	0.0605302		1909	Dipeptide CP	0.0266862
1910	Tripeptide GST	0.0605259		1910	Tripeptide LUN	0.0266811
1911	Tripeptide MGP	0.0605143		1911	Tripeptide PSI	0.026674
1912	Tripeptide YBZ	0.0605002		1912	Tripeptide GKG	0.0266734
1913	Tripeptide RES	0.0604982		1913	Tripeptide EFU	0.0266728
1914	Tripeptide NLD	0.0604951		1914	Tripeptide ZTT	0.026668
1915	Tripeptide CWI	0.0604607		1915	Tripeptide NZQ	0.0266569
1916	Tripeptide SIX	0.0604523		1916	Tripeptide UHJ	0.0266511
1917	Tripeptide YGL	0.0604456		1917	Tripeptide ECI	0.0266416
1918	Tripeptide RSI	0.0604362		1918	Tripeptide YXP	0.0266362
1919	Tripeptide DVK	0.0604077		1919	Tripeptide RXK	0.0266311
1920	Tripeptide FDL	0.060388		1920	Tripeptide VTL	0.0266119
1921	Tripeptide XJU	0.0603298		1921	Dipeptide JN	0.0266093
1922	Tripeptide JLO	0.0602943		1922	Dipeptide NR	0.0265813
1923	Tripeptide HBN	0.0602382		1923	Tripeptide FBE	0.0265664
1924	Tripeptide QFD	0.0602268		1924	Tripeptide VFT	0.0265646
1925	Tripeptide RDL	0.0602216		1925	Tripeptide NZI	0.0265629
1926	Tripeptide REP	0.0601979		1926	Tripeptide NAS	0.0265553
1927	Tripeptide VQS	0.0601913		1927	Tripeptide ZCM	0.0265552
1928	Tripeptide PEW	0.0601817		1928	Tripeptide GAN	0.0265494
1929	Tripeptide JOH	0.0601774		1929	Tripeptide QVT	0.026545
1930	Tripeptide FSR	0.0601062		1930	Tripeptide KIA	0.0265447
1931	Tripeptide TLV	0.0600934		1931	Tripeptide XQE	0.0265403
1932	Tripeptide QQS	0.0600811		1932	Tripeptide SCI	0.0265296
1933	Tripeptide ZHS	0.0600387		1933	Tripeptide HMF	0.0265279
1934	Tripeptide OYK	0.0600181		1934	Tripeptide KMJ	0.026524
1935	Tripeptide EEN	0.0600106		1935	Tripeptide GXV	0.0265195
1936	Tripeptide KNE	0.0600047		1936	Tripeptide GIF	0.0265125
1937	Tripeptide WBK	0.0600043		1937	Dipeptide HI	0.0265079
1938	Tripeptide MXR	0.0599584		1938	Dipeptide CS	0.0264872
1939	Tripeptide MDP	0.0599526		1939	Tripeptide KVK	0.0264834
1940	Tripeptide APS	0.0599234		1940	Tripeptide TSU	0.0264804
1941	Tripeptide NAI	0.0598824		1941	Tripeptide FPL	0.0264791
1942	Tripeptide EMJ	0.0598807		1942	Tripeptide RAN	0.0264763
1943	Tripeptide SFP	0.0598795		1943	Tripeptide VNB	0.0264738
1944	Tripeptide DII	0.0598636		1944	Tripeptide ZEM	0.0264702
1945	Tripeptide VSH	0.0598593		1945	Tripeptide VJF	0.0264676
1946	Tripeptide WTA	0.0598492		1946	Tripeptide XJI	0.0264595
1947	Tripeptide IQW	0.0598447		1947	Tripeptide ILT	0.0264578
1948	Tripeptide PFS	0.0598279		1948	Dipeptide PT	0.0264492
1949	Tripeptide GID	0.059811		1949	Dipeptide BY	0.0264479
1950	Tripeptide DDP	0.0598049		1950	Tripeptide DGF	0.0264478
1951	Tripeptide REI	0.0597877		1951	Tripeptide UEA	0.0264472
1952	Tripeptide TAR	0.0597337		1952	Tripeptide KEO	0.0264441
1953	Tripeptide QGA	0.0597095		1953	Tripeptide YIJ	0.026436
1954	Tripeptide GSR	0.0596822		1954	Tripeptide RLJ	0.0264305
1955	Tripeptide WEF	0.0596802		1955	Dipeptide KI	0.0264272
1956	Tripeptide SDR	0.0596658		1956	Tripeptide MZS	0.0264237
1957	Tripeptide DGS	0.05962		1957	Tripeptide UDA	0.0264221
1958	Tripeptide GVY	0.0595957		1958	Tripeptide RLG	0.0264206
1959	Tripeptide EFA	0.0595892		1959	Tripeptide DWN	0.0264201
1960	Tripeptide FBB	0.0595313		1960	Tripeptide MGR	0.026413
1961	Tripeptide EFR	0.0595269		1961	Tripeptide XIM	0.0264034
1962	Tripeptide LRH	0.0594196		1962	Tripeptide MCZ	0.026402
1963	Tripeptide AVP	0.0594117		1963	Tripeptide RHF	0.0264006
1964	Tripeptide FLK	0.0594081		1964	Tripeptide HAQ	0.0263987
1965	Tripeptide WPQ	0.0594048		1965	Tripeptide IEB	0.026395
1966	Tripeptide CWV	0.0594007		1966	Tripeptide LDK	0.026379
1967	Tripeptide ILK	0.0593397		1967	Tripeptide XYH	0.0263748
1968	Tripeptide WES	0.0593326		1968	Tripeptide URZ	0.0263742
1969	Tripeptide SYL	0.0593244		1969	Tripeptide XFN	0.0263734
1970	Tripeptide TGX	0.0593165		1970	Dipeptide HL	0.0263726
1971	Tripeptide SYZ	0.0592947		1971	Tripeptide WGM	0.0263705
1972	Tripeptide EQI	0.0592927		1972	Tripeptide WFP	0.0263647
1973	Tripeptide VHU	0.0592688		1973	Tripeptide QVJ	0.02636
1974	Tripeptide TPW	0.0592435		1974	Tripeptide OKX	0.0263571
1975	Tripeptide FEP	0.0592417		1975	Tripeptide ZWU	0.0263558
1976	Tripeptide EMS	0.0592233		1976	Tripeptide IHH	0.0263547
1977	Tripeptide PNP	0.059214		1977	Tripeptide KUW	0.0263522
1978	Tripeptide JVY	0.0591989		1978	Tripeptide GRA	0.0263498
1979	Tripeptide ASQ	0.0591791		1979	Tripeptide FEK	0.0263343
1980	Tripeptide HOZ	0.0591318		1980	Tripeptide MJI	0.0263285
1981	Tripeptide JFD	0.0591264		1981	Tripeptide XHP	0.0263185
1982	Tripeptide WLV	0.0591027		1982	Tripeptide RGL	0.0263167
1983	Tripeptide ITS	0.0591025		1983	Tripeptide LAR	0.0263136
1984	Tripeptide ZIF	0.059059		1984	Tripeptide ZLX	0.0263025
1985	Tripeptide FIA	0.0590563		1985	Tripeptide CGZ	0.0262996
1986	Tripeptide CJM	0.0590295		1986	Tripeptide DNQ	0.0262913
1987	Tripeptide WMI	0.0590141		1987	Tripeptide AVS	0.0262853
1988	Tripeptide VKS	0.0590071		1988	Tripeptide BOX	0.026272
1989	Tripeptide AOM	0.0590052		1989	Tripeptide JZX	0.0262592
1990	Tripeptide QEA	0.0589408		1990	Tripeptide VPT	0.0262565
1991	Tripeptide GLB	0.0589234		1991	Tripeptide CUR	0.0262432
1992	Tripeptide TDV	0.0588968		1992	Tripeptide KVF	0.0262313
1993	Tripeptide OGH	0.0588766		1993	Tripeptide STH	0.0262306
1994	Tripeptide AQL	0.0588702		1994	Tripeptide WYM	0.0262244
1995	Tripeptide KAV	0.0588265		1995	Tripeptide SFL	0.026213
1996	Tripeptide LQE	0.0588097		1996	Tripeptide VUC	0.0261995
1997	Tripeptide MTL	0.0588004		1997	Tripeptide OAZ	0.0261951
1998	Tripeptide ODE	0.0587997		1998	Tripeptide SVX	0.0261888
[truncated: 4,068 more rows]
