# Supplementary material for: InteracTor: Feature engineering and explainable AI for profiling protein structure-interaction-function relationships
Source: PLoS Comput Biol. 2025 Oct 13;21(10):e1013038. doi: 10.1371/journal.pcbi.1013038 (PMC12614802; doi:10.1371/journal.pcbi.1013038)
Supplement: S9 Table — (XLSX) [file pcbi.1013038.s011.xlsx]

## Sheet:  S9 Table
S9 Table. Feature enrichment test by wo-sided two-sample Kolmogorov–Smirnov test
Family	Feature contrast	ks_stat	p_val	p_adj
All Features - Bacterial solute-binding protein 2 family	Interatomic interaction-other features	0.495495	9.71006e-13	1.29467e-12
All Features - Class-I aminoacyl-tRNA synthetase family	Interatomic interaction-other features	0.702703	1.40504e-26	3.74678e-26
All Features - Cytochrome P450 family	Interatomic interaction-other features	0.45045	1.61333e-10	1.61333e-10
All Features - Enoyl-CoA hydratase isomerase family	Interatomic interaction-other features	0.45045	1.61333e-10	1.61333e-10
All Features - FPP GGPP synthase family	Interatomic interaction-other features	0.657658	5.33335e-23	1.06667e-22
All Features - Glycosyl hydrolase (cellulase A) family	Interatomic interaction-other features	0.81982	7.97904e-38	6.38323e-37
All Features - Peptidase S1 family	Interatomic interaction-other features	0.747748	1.53386e-30	6.13546e-30
All Features - Short-chain dehydrogenases reductases (SDR) family	Interatomic interaction-other features	0.504505	3.25607e-13	5.20971e-13
